# Supplementary material for: New species of Agathodesmus Silvestri, 1910 from Australia (Diplopoda, Polydesmida, Haplodesmidae)
Source: Zookeys. 2013 Aug 20;(325):33–64. doi: 10.3897/zookeys.325.5932 (PMC3760138; doi:10.3897/zookeys.325.5932)
Supplement: XML Treatment for Agathodesmus [file zookeys.325.5932-treatment1.xml]

<!DOCTYPE tp:taxon-treatment
  PUBLIC "-//TaxonX//DTD Taxonomic Treatment Publishing DTD v0 20100105//EN" "tax-treatment-NSO.dtd">
<tp:taxon-treatment xmlns:tp="http://www.plazi.org/taxpub"><tp:treatment-meta><mixed-citation publication-type="journal"><person-group><name><surname>Mesibov</surname><given-names>Robert</given-names></name></person-group><article-title>New species of <italic>Agathodesmus</italic> Silvestri, 1910 from Australia (Diplopoda, Polydesmida, Haplodesmidae)</article-title><source>Zookeys</source><day>20</day><month>8</month><year>2013</year><volume>2013</volume><issue>325</issue><fpage>33</fpage><lpage>64</lpage><pub-id pub-id-type="doi">10.3897/zookeys.325.5932</pub-id></mixed-citation></tp:treatment-meta><tp:nomenclature><tp:taxon-name>
                            <tp:taxon-name-part taxon-name-part-type="genus">Agathodesmus</tp:taxon-name-part>
                            <object-id xmlns:xlink="http://www.w3.org/1999/xlink" xlink:type="simple">http://species-id.net/wiki/Agathodesmus</object-id>
                        </tp:taxon-name><tp:taxon-authority>Silvestri, 1910</tp:taxon-authority><tp:nomenclature-citation-list><tp:nomenclature-citation><tp:taxon-name>Agathodesmus</tp:taxon-name><comment> : <xref ref-type="bibr" rid="B14">Silvestri 1910</xref>:362. Attems 1914:282, 1940:487. Brölemann 1916:547, 587. <xref ref-type="bibr" rid="B5">Jeekel 1971</xref>:310; 1982:11; 1983:146; 1985:50, 51; 1986:46. <xref ref-type="bibr" rid="B4">Hoffman 1980</xref>:184. Simonsen 1990:57. <xref ref-type="bibr" rid="B3">Golovatch et al. 2009</xref>:2. <xref ref-type="bibr" rid="B9">Mesibov 2009</xref>:92.</comment></tp:nomenclature-citation><tp:nomenclature-citation><tp:taxon-name>Atopogonus</tp:taxon-name><comment> : <xref ref-type="bibr" rid="B1">Carl 1926</xref>:386. Attems 1940:477. <xref ref-type="bibr" rid="B15">Verhoeff 1941</xref>:406. <xref ref-type="bibr" rid="B5">Jeekel 1971</xref>:314, <xref ref-type="bibr" rid="B6">1984</xref>:88, <xref ref-type="bibr" rid="B7">1986</xref>:46. <xref ref-type="bibr" rid="B4">Hoffman 1980</xref>:186, 1999:480. Simonsen 1990:57. Golovatch et al. 2001:185, 2009:2, 44. <xref ref-type="bibr" rid="B9">Mesibov 2009</xref>:92 (synonymised).</comment></tp:nomenclature-citation></tp:nomenclature-citation-list></tp:nomenclature><tp:treatment-sec sec-type="Type species"><title>Type species.</title><p><italic><tp:taxon-name>Agathodesmus steeli</tp:taxon-name></italic> Silvestri, 1910, by original designation; of <italic><tp:taxon-name>Atopogonus</tp:taxon-name></italic>, <italic><tp:taxon-name>Atopogonus baccatus</tp:taxon-name></italic> (Carl, 1926), by monotypy.</p><!--PageBreak--><p>Other assigned species: <italic><tp:taxon-name>Agathodesmus adelphus</tp:taxon-name></italic> sp. n., <italic><tp:taxon-name>Agathodesmus aenigmaticus</tp:taxon-name></italic> sp. n., <italic><tp:taxon-name>Agathodesmus agnus</tp:taxon-name></italic> sp. n., <italic><tp:taxon-name>Agathodesmus anici</tp:taxon-name></italic> sp. n., <italic><tp:taxon-name>Agathodesmus bonang</tp:taxon-name></italic> sp. n., <italic><tp:taxon-name>Agathodesmus bucculentus</tp:taxon-name></italic> (Jeekel, 1986), <italic><tp:taxon-name>Agathodesmus carorum</tp:taxon-name></italic> sp. n., <italic><tp:taxon-name>Agathodesmus chandleri</tp:taxon-name></italic> sp. n., <italic><tp:taxon-name>Agathodesmus gayundah</tp:taxon-name></italic> sp. n., <italic><tp:taxon-name>Agathodesmus hahnensis</tp:taxon-name></italic> sp. n., <italic><tp:taxon-name>Agathodesmus johnsi</tp:taxon-name></italic> Mesibov, 2009, <italic><tp:taxon-name>Agathodesmus kerensis</tp:taxon-name></italic> sp. n., <italic><tp:taxon-name>Agathodesmus kirrama</tp:taxon-name></italic> sp. n., <italic><tp:taxon-name>Agathodesmus millaa</tp:taxon-name></italic> sp. n., <italic><tp:taxon-name>Agathodesmus morwellensis</tp:taxon-name></italic> sp. n., <italic><tp:taxon-name>Agathodesmus parapholeus</tp:taxon-name></italic> sp. n., <italic><tp:taxon-name>Agathodesmus quintanus</tp:taxon-name></italic> sp. n., <italic><tp:taxon-name>Agathodesmus sagma</tp:taxon-name></italic> sp. n., <italic><tp:taxon-name>Agathodesmus summus</tp:taxon-name></italic> sp. n., <italic><tp:taxon-name>Agathodesmus yuccabinensis</tp:taxon-name></italic> sp. n.</p></tp:treatment-sec><tp:treatment-sec sec-type="Diagnosis"><title>Diagnosis.</title><p>Small <tp:taxon-name>Polydesmida</tp:taxon-name> with head and 19 or 20 rings; body not curling in spiral; head and telson facing downwards; metatergites with numerous tubercles of varying sizes, sometimes bearing a single seta; ring 2 tergite extended laterally, basally and anteriorly, and edged with large tubercles; no paranota on posterior rings, but 'pseudo-paranota' of metatergal tubercles sometimes present above leg bases; gonopod with neither cannula nor prostatic groove, telopodites separate, each consisting of a more or less cylindrical proximal portion tipped with a thin tab, and a lamellar distal portion arising near the apex of the proximal portion and directed posterobasally or laterobasally.</p></tp:treatment-sec><tp:treatment-sec sec-type="Remarks"><title>Remarks.</title><p>The diagnosis above slightly amends the one given in <xref ref-type="bibr" rid="B9">Mesibov (2009)</xref>. <italic><tp:taxon-name>Agathodesmus</tp:taxon-name></italic> as a genus is easily recognised by the distinctive structure of the gonopod telopodite (<xref ref-type="fig" rid="F2">Fig. 2</xref>). The proximal portion (<bold>pp</bold>) is typically straight and usually more or less cylindrical, but with the medial and posterior surfaces flattened. The <bold>pp</bold> arises from the distomedial corner of the small, oblong gonocoxa, where its base is partly contained in a small concavity. The telopodite base may extend basally as a short, rounded projection (<bold>be</bold>) to overlap the apex of the gonocoxa in ventral or posterior view. The apex of the <bold>pp</bold> extends distally as a thin tab (<bold>at</bold>), and on or just below the tab on the posterior surface there are three long, closely adjacent, apical setae (<bold>as</bold>) in a row; scattered smaller setae may be present on the posterior surface of the <bold>pp</bold>. Arising just basal to the <bold>as</bold> on the posterodistal surface of the <bold>pp</bold> is the distal portion (<bold>dp</bold>) of the telopodite. <xref ref-type="bibr" rid="B7">Jeekel (1986)</xref> used the word 'complicated' three times in his description of the <bold>dp</bold> ('acropodite') in <italic><tp:taxon-name>Agathodesmus bucculentus</tp:taxon-name></italic>, and while the details of its structure can be very hard to put into words, some generalities are clear and are applicable to all known Australian <italic><tp:taxon-name>Agathodesmus</tp:taxon-name></italic> species. The <bold>dp</bold> is always directed posterobasally or laterobasally, giving the telopodite as a whole the appearance of a leg tightly bent at the knee. The main branch (<bold>mab</bold>) of the <bold>dp</bold> is flattened into a lamella and is usually divided into lobes. The lamella is typically curved so that the surface seen in posterior view is slightly convex, and the distal margin of the <bold>mab</bold> and portions of its inner, concave surface may be thickened or folded. A smaller, medial branch (<bold>meb)</bold> of the <bold>dp</bold> arises near the base of the <bold>dp</bold> on its medial side and usually curves laterally so that its tip is hidden behind the <bold>mab</bold> in ventral view. Portions of the <bold>meb</bold> are sometimes densely covered with fine, hair-like structures.</p><fig id="F2" position="float" orientation="portrait"><label>Figure 2.</label><caption><p>Generalised gonopods of <italic><tp:taxon-name>Agathodesmus</tp:taxon-name></italic> spp., posterior view. <bold>as</bold> = apical setae, <bold>at</bold> = apical tab, <bold>be</bold> = basal extension of telopodite, <bold>dp</bold> = distal portion of telopodite, <bold>mab</bold> = main branch of distal portion of telopodite, <bold>meb</bold> = median branch of distal portion of telopodite, <bold>pp</bold> = proximal portion of telopodite.</p></caption><graphic xmlns:xlink="http://www.w3.org/1999/xlink" xlink:href="ZooKeys-325-033-g002.jpg" position="float" orientation="portrait" xlink:type="simple"/></fig><p>In this paper I provide posterior or posterolateral gonopod views of all species described here. These views are convenient when examining males with tightly flexed telopodites, and with careful attention to shape and position, a posterior or posterolateral view is diagnostic. However, readers should be aware that important diagnostic details of the telopodites may be hidden in these views, and that in the SEM views published here, thin portions of the <bold>mab</bold> may have been distorted by drying. <!--PageBreak--><italic><tp:taxon-name>Agathodesmus</tp:taxon-name></italic> spp. are unusual among Australian <tp:taxon-name>Polydesmida</tp:taxon-name> in their 'hidden' gonopod complexity, and manipulation of the telopodite to partially unbend it and separate the <bold>meb</bold> is often necessary for a positive identification.</p><p>When an <italic><tp:taxon-name>Agathodesmus</tp:taxon-name></italic> sp. gonopod is cleared with 80% lactic acid, the telopodite sometimes extends so that the angle between the <bold>pp</bold> and <bold>dp</bold> is greater than 90°. It is easy to imagine that the telopodite extends in this way during mating, and that the apical tab (<bold>at</bold>) serves as a check on the rotation of the telopodite 'knee'. A tab in a similar location is present anterior to the 'joint' in the pseudo-articulated gonopod telopodite of species in the Australian genus <italic><tp:taxon-name>Ginglymodesmus</tp:taxon-name></italic> (<tp:taxon-name>Dalodesmidae</tp:taxon-name>) (<xref ref-type="bibr" rid="B8">Mesibov 2005</xref>). However, I have as yet no evidence to support the idea that the telopodite extends in living males. No <italic><tp:taxon-name>Agathodesmus</tp:taxon-name></italic> have been collected and preserved in copula, and in all of the 430+ <italic><tp:taxon-name>Agathodesmus</tp:taxon-name></italic> males I have examined the uncleared gonopod telopodites are flexed.</p><p>Variation in most non-gonopod characters across the genus is minor and the redescription of the type species <italic><tp:taxon-name>Agathodesmus steeli</tp:taxon-name></italic> in <xref ref-type="bibr" rid="B9">Mesibov (2009)</xref> applies to most details in the new species. The 'diagnostic descriptions' given below include only those characters known to vary significantly among Australian <italic><tp:taxon-name>Agathodesmus</tp:taxon-name></italic> spp.</p><!--PageBreak--><p>In 12 of the 21 known Australian species, males and females have 19 body rings, in five species 20 rings, and in one species males have 19 rings and females 20; three species known only from males have 19, 19 and 20 rings. The smaller species generally have 19 rings and the larger 20 rings, but the correlation of ring number and body size is loose, and two of the largest Australian species have 19 rings (<italic><tp:taxon-name>Agathodesmus kirrama</tp:taxon-name></italic> sp. n. and <italic><tp:taxon-name>Agathodesmus yuccabinensis</tp:taxon-name></italic> sp. n.).</p><!--PageBreak--><p>There is also no apparent relationship between body size and the development (or absence) of the 'pseudo-paranota' formed by lateral metatergal tubercles on posterior rings (<xref ref-type="fig" rid="F3">Fig. 3</xref>).</p><fig id="F3" position="float" orientation="portrait"><label>Figure 3.</label><caption><p>'Pseudo-paranotum' extremes. Lateral (<bold>A</bold>, <bold>C</bold>) and dorsal (<bold>B</bold>, <bold>D</bold>) views of midbody rings of <italic><tp:taxon-name>Agathodesmus bucculentus</tp:taxon-name></italic> (Jeekel, 1986) (<bold>A</bold>, <bold>B</bold>; no pseudo-paranotum; male ex ANIC 64-000332) and <italic><tp:taxon-name>Agathodesmus gayundah</tp:taxon-name></italic> sp. n. (<bold>C</bold>, <bold>D</bold>; wide pseudo-paranotum, <bold>p</bold>; male paratype ex QM S96038). Scale bars = 0.25 mm; <bold>A</bold> reversed (left-right) for clarity.</p></caption><graphic xmlns:xlink="http://www.w3.org/1999/xlink" xlink:href="ZooKeys-325-033-g003.jpg" position="float" orientation="portrait" xlink:type="simple"/></fig><p>Although the metatergal setae in most Australian <italic><tp:taxon-name>Agathodesmus</tp:taxon-name></italic> spp. are short with slightly flared tips (<xref ref-type="fig" rid="F4">Fig. 4A</xref>), three of the newly described species have very long setae (<xref ref-type="fig" rid="F4">Fig. 4B</xref>) and appear 'hairy' at low magnification.</p><fig id="F4" position="float" orientation="portrait"><label>Figure 4.</label><caption><p>Metatergal setae on midbody rings. <bold>A</bold> <italic><tp:taxon-name>Agathodesmus bucculentus</tp:taxon-name></italic> (Jeekel, 1986), short bipartite seta with slightly flared tip (male ex ANIC 64-000332) <bold>B</bold> <italic><tp:taxon-name>Agathodesmus quintanus</tp:taxon-name></italic> sp. n., very long bipartite setae with slightly flared tips (male paratype ex QM S96066). Scale bars: <bold>A</bold> = 0.02 mm, <bold>B</bold> = 0.2 mm.</p></caption><graphic xmlns:xlink="http://www.w3.org/1999/xlink" xlink:href="ZooKeys-325-033-g004.jpg" position="float" orientation="portrait" xlink:type="simple"/></fig><p>While examining the new <italic><tp:taxon-name>Agathodesmus</tp:taxon-name></italic> species I was able to identify what appear to be spiracular openings, something I failed to do earlier (<xref ref-type="bibr" rid="B9">Mesibov 2009</xref>). The openings are minute (<xref ref-type="fig" rid="F5">Fig. 5</xref>) and on diplosegments are both located close to the anterior leg base.</p><fig id="F5" position="float" orientation="portrait"><label>Figure 5.</label><caption><p>Presumed spiracular openings (arrows) on midbody rings. <bold>A</bold> <italic><tp:taxon-name>Agathodesmus steeli</tp:taxon-name></italic> Silvestri, 1910, AM KS107964, anterior spiracle (anterior to left) <bold>B</bold> <italic><tp:taxon-name>Agathodesmus chandleri</tp:taxon-name></italic> sp. n., posterior spiracle (anterior to right; male paratype ex series SAM OM-2004-2018). Scale bars = 0.25 mm.</p></caption><graphic xmlns:xlink="http://www.w3.org/1999/xlink" xlink:href="ZooKeys-325-033-g005.jpg" position="float" orientation="portrait" xlink:type="simple"/></fig><p>Finally, included here as <xref ref-type="fig" rid="F10">Fig. 10D</xref> is a close-up of a typical <italic><tp:taxon-name>Agathodesmus</tp:taxon-name></italic> spp. ozopore, shown at much lower magnification in the <italic><tp:taxon-name>Agathodesmus steeli</tp:taxon-name></italic> redescription (fig. 4B in <xref ref-type="bibr" rid="B9">Mesibov 2009</xref>).</p></tp:treatment-sec><tp:treatment-sec><!--Section generated to contain objects referenced in tp:taxon-treatment.--><fig id="F10" position="float" orientation="portrait"><label>Figure 10.</label><caption><p><bold>A</bold>–<bold>C</bold>, posterior gonopod views. <bold>A</bold> <italic><tp:taxon-name>Agathodesmus sagma</tp:taxon-name></italic> sp. n., paratype ex QM S96076 <bold>B</bold> <italic><tp:taxon-name>Agathodesmus summus</tp:taxon-name></italic> sp. n., paratype ex QM S96091 <bold>C</bold> <italic><tp:taxon-name>Agathodesmus yuccabinensis</tp:taxon-name></italic> sp. n., paratype ex QM S96094 <bold>D</bold> Midbody ozopore (arrow) of <italic><tp:taxon-name>Agathodesmus agnus</tp:taxon-name></italic> sp. n., male paratype ex QM S96021. <bold>B</bold> is uncoated specimen; scale bars: <bold>A</bold>, <bold>C</bold> = 0.1 mm, <bold>B</bold> = 0.2 mm, <bold>D</bold> = 0.05 mm.</p></caption><graphic xmlns:xlink="http://www.w3.org/1999/xlink" xlink:href="ZooKeys-325-033-g010.jpg" position="float" orientation="portrait" xlink:type="simple"/></fig></tp:treatment-sec><ref-list><ref id="B14"><mixed-citation xmlns:xlink="http://www.w3.org/1999/xlink" xlink:type="simple"><person-group><name name-style="western"><surname>Silvestri</surname><given-names>F</given-names></name></person-group> (<year>1910</year>) <article-title>Descrizioni preliminari di nuovi generi di Diplopodi. I. Polydesmoidea.</article-title><source>Zoologischer Anzeiger</source><volume>35</volume>: <fpage>357</fpage>–<lpage>364</lpage>. <comment>Available online through the Biodiversity Heritage Library website</comment><ext-link ext-link-type="uri" xlink:href="http://www.biodiversitylibrary.org" xlink:type="simple">http://www.biodiversitylibrary.org</ext-link></mixed-citation></ref><ref id="B5"><mixed-citation xmlns:xlink="http://www.w3.org/1999/xlink" xlink:type="simple"><person-group><name name-style="western"><surname>Jeekel</surname><given-names>CAW</given-names></name></person-group> (<year>1971</year>) <article-title>Nomenclator generum et familiarum Diplopodorum: a list of the genus and family-group names in the Class Diplopoda from the 10th edition of Linnaeus, 1758, to the end of 1957.</article-title><source>Monografieën van de Nederlandse Entomologische Vereniging</source><volume>5</volume>: i–xii, <fpage>1</fpage>–<lpage>412</lpage>.</mixed-citation></ref><ref id="B4"><mixed-citation xmlns:xlink="http://www.w3.org/1999/xlink" xlink:type="simple"><person-group><name name-style="western"><surname>Hoffman</surname><given-names>RL</given-names></name></person-group> (<year>1980</year>) ['1979'] <source>Classification of the Diplopoda.</source><publisher-name>Muséum d'Histoire Naturelle</publisher-name>, <publisher-loc>Genève</publisher-loc>, <lpage>237</lpage> pp.</mixed-citation></ref><ref id="B3"><mixed-citation xmlns:xlink="http://www.w3.org/1999/xlink" xlink:type="simple"><person-group><name name-style="western"><surname>Golovatch</surname><given-names>SI</given-names></name><name name-style="western"><surname>Geoffroy</surname><given-names>J-J</given-names></name><name name-style="western"><surname>Mauriès,</surname><given-names>J-P</given-names></name><name name-style="western"><surname>Vanden</surname><given-names>Spiegel D</given-names></name></person-group> (<year>2009</year>) <article-title>Review of the millipede family Haplodesmidae Cook, 1895, with descriptions of some new or poorly-known species (Diplopoda, Polydesmida).</article-title><source>ZooKeys</source><volume>7</volume>: <fpage>1</fpage>-<lpage>53</lpage>. doi: <ext-link ext-link-type="uri" xlink:href="http://dx.doi.org/10.3897/zookeys.7.117" xlink:type="simple">10.3897/zookeys.7.117</ext-link></mixed-citation></ref><ref id="B9"><mixed-citation xmlns:xlink="http://www.w3.org/1999/xlink" xlink:type="simple"><person-group><name name-style="western"><surname>Mesibov</surname><given-names>R</given-names></name></person-group> (<year>2009</year>) <article-title>Revision of <italic>Agathodesmus</italic> Silvestri, 1910 (Diplopoda: Polydesmida: Haplodesmidae).</article-title><source>ZooKeys</source><volume>12</volume>: <fpage>87</fpage>-<lpage>110</lpage>. doi: <ext-link ext-link-type="uri" xlink:href="http://dx.doi.org/10.3897/zookeys.12.206" xlink:type="simple">10.3897/zookeys.12.206</ext-link></mixed-citation></ref><ref id="B1"><mixed-citation xmlns:xlink="http://www.w3.org/1999/xlink" xlink:type="simple"><person-group><name name-style="western"><surname>Carl</surname><given-names>J</given-names></name></person-group> (<year>1926</year>) <article-title>Diplopoden von Neu-Caledonien und den Loyalty-Inseln. In: Sarasin F, Roux J (Eds) Nova Caledonia. Forschungen in Neu-Caledonien und auf den Loyalty-Inseln.</article-title><source>A. Zoologie</source> Vol. <volume>4(3)</volume>. <publisher-name>C.W. Kreidel's Verlag</publisher-name>, <publisher-loc>Munich</publisher-loc>, <fpage>369</fpage>–<lpage>462</lpage>. <comment>Available online through the Biodiversity Heritage Library website</comment><ext-link ext-link-type="uri" xlink:href="http://www.biodiversitylibrary.org" xlink:type="simple">http://www.biodiversitylibrary.org</ext-link></mixed-citation></ref><ref id="B15"><mixed-citation xmlns:xlink="http://www.w3.org/1999/xlink" xlink:type="simple"><person-group><name name-style="western"><surname>Verhoeff</surname><given-names>KW</given-names></name></person-group> (<year>1941</year>) <article-title>Über Gruppen der Leptodesmiden und neues System der Ordo Polydesmoidea.</article-title><source>Archiv für Naturgeschichte (ns)</source><volume>10</volume>: <fpage>399</fpage>-<lpage>415</lpage>.</mixed-citation></ref><ref id="B6"><mixed-citation xmlns:xlink="http://www.w3.org/1999/xlink" xlink:type="simple"><person-group><name name-style="western"><surname>Jeekel</surname><given-names>CAW</given-names></name></person-group> (<year>1984</year>) <article-title>Millipedes from Australia, 7: The identity of the genus <italic>Lissodesmus</italic> Chamberlin, with the description of four new species from Tasmania (Diplopoda, Polydesmida, Dalodesmidae).</article-title><source>Papers and Proceedings of the Royal Society of Tasmania</source><volume>118</volume>: <fpage>85</fpage>-<lpage>101</lpage>.</mixed-citation></ref><ref id="B7"><mixed-citation xmlns:xlink="http://www.w3.org/1999/xlink" xlink:type="simple"><person-group><name name-style="western"><surname>Jeekel</surname><given-names>CAW</given-names></name></person-group> (<year>1986</year>) <article-title>Millipedes from Australia, 10: Three interesting new species and a new genus (Diplopoda: Sphaerotheriida, Spirobolida, Polydesmida).</article-title><source>Beaufortia</source><volume>36</volume>(<issue>3</issue>): <fpage>35</fpage>-<lpage>50</lpage>.</mixed-citation></ref><ref id="B8"><mixed-citation xmlns:xlink="http://www.w3.org/1999/xlink" xlink:type="simple"><person-group><name name-style="western"><surname>Mesibov</surname><given-names>R</given-names></name></person-group> (<year>2005</year>) <article-title>A new genus of millipede (Diplopoda: Polydesmida: Dalodesmidae) from Tasmania with a pseudo-articulated gonopod telopodite.</article-title><source>Zootaxa</source><volume>1064</volume>: <fpage>39</fpage>–<lpage>49</lpage>. <ext-link ext-link-type="uri" xlink:href="http://www.mapress.com/zootaxa/2005f/zt01064p049.pdf" xlink:type="simple">http://www.mapress.com/zootaxa/2005f/zt01064p049.pdf</ext-link></mixed-citation></ref></ref-list></tp:taxon-treatment>
