# Supplementary material for: New species of Agathodesmus Silvestri, 1910 from Australia (Diplopoda, Polydesmida, Haplodesmidae)
Source: Zookeys. 2013 Aug 20;(325):33–64. doi: 10.3897/zookeys.325.5932 (PMC3760138; doi:10.3897/zookeys.325.5932)
Supplement: XML Treatment for Agathodesmus adelphus [file zookeys.325.5932-treatment2.xml]

<!DOCTYPE tp:taxon-treatment
  PUBLIC "-//TaxonX//DTD Taxonomic Treatment Publishing DTD v0 20100105//EN" "tax-treatment-NSO.dtd">
<tp:taxon-treatment xmlns:tp="http://www.plazi.org/taxpub"><tp:treatment-meta><mixed-citation publication-type="journal"><person-group><name><surname>Mesibov</surname><given-names>Robert</given-names></name></person-group><article-title>New species of <italic>Agathodesmus</italic> Silvestri, 1910 from Australia (Diplopoda, Polydesmida, Haplodesmidae)</article-title><source>Zookeys</source><day>20</day><month>8</month><year>2013</year><volume>2013</volume><issue>325</issue><fpage>33</fpage><lpage>64</lpage><pub-id pub-id-type="doi">10.3897/zookeys.325.5932</pub-id></mixed-citation></tp:treatment-meta><tp:nomenclature><tp:taxon-name>
                            <tp:taxon-name-part taxon-name-part-type="genus">Agathodesmus</tp:taxon-name-part>
                            <tp:taxon-name-part taxon-name-part-type="species">adelphus</tp:taxon-name-part>
                            <object-id xmlns:xlink="http://www.w3.org/1999/xlink" xlink:type="simple">http://zoobank.org/7CDE40B2-0327-40F9-B93D-1679B3824AE4</object-id>
                            <object-id xmlns:xlink="http://www.w3.org/1999/xlink" xlink:type="simple">http://species-id.net/wiki/Agathodesmus_adelphus</object-id>
                        </tp:taxon-name><tp:taxon-status xmlns:xlink="http://www.w3.org/1999/xlink" xlink:type="simple">sp. n.</tp:taxon-status><xref ref-type="fig" rid="F6">Fig. 6A</xref></tp:nomenclature><tp:treatment-sec sec-type="Holotype"><title>Holotype.</title><p>Male, Mt Bartle Frere, Qld, west slopes, <named-content xmlns:xlink="http://www.w3.org/1999/xlink" content-type="dwc:verbatimCoordinates" xlink:type="simple">17°22'57"S, 145°46'45"E</named-content> ±500m, 800-1000 m a.s.l., 30 December 1989, G. Monteith, QM S96015.</p></tp:treatment-sec><tp:treatment-sec sec-type="Paratype"><title>Paratype.</title><p>1 female, details as for holotype, QM S96016.</p></tp:treatment-sec><tp:treatment-sec sec-type="Other material"><title>Other material.</title><p>None.</p><!--PageBreak--></tp:treatment-sec><tp:treatment-sec sec-type="Diagnostic description"><title>Diagnostic description.</title><p>Male and female with head + 20 rings. Colour in alcohol very faintly reddish. Male/female ca 8.0/8.5 mm long; ring 12 maximum diameter ca 0.6/0.7 mm, maximum width ca 0.85/0.9 mm. Metatergal tubercles in 8-10 irregular transverse rows, mostly without setae; metatergal setae short with slightly flared tips; lateralmost two rows of tubercles not enlarged, together forming narrow pseudo-paranotum with 6 marginal tubercles. Male leg 6 coxa with small, rounded, mediodistal projection. Telopodite (<xref ref-type="fig" rid="F6">Fig. 6A</xref>) with <bold>pp</bold> straight; <bold>at</bold> in longitudinal plane, short and rounded-triangular; <bold>dp</bold> directed laterobasally at base; <bold>mab</bold> concave <!--PageBreak-->medially, deeply divided with smaller medial lobe bent posteriorly, tapering and with sharp subterminal tooth on lateral surface; larger, lateral <bold>mab</bold> lobe widening to thickened, emarginate apex; <bold>meb</bold> curving strongly behind <bold>mab</bold>, divided at ca one-third length into 2 thin processes.</p><fig id="F6" position="float" orientation="portrait"><label>Figure 6.</label><caption><p>Posterior gonopod views. <bold>A</bold> <italic><tp:taxon-name>Agathodesmus adelphus</tp:taxon-name></italic> sp. n., holotype, QM S96015 <bold>B</bold> <italic><tp:taxon-name>Agathodesmus aenigmaticus</tp:taxon-name></italic> sp. n., paratype ex QM S96018 <bold>C</bold> <italic><tp:taxon-name>Agathodesmus agnus</tp:taxon-name></italic> sp. n., paratype ex QM S96021 <bold>D</bold> <italic><tp:taxon-name>Agathodesmus anici</tp:taxon-name></italic> sp. n., holotype, ANIC 64-000327. <bold>A</bold> and <bold>D</bold> are uncoated specimens; scale bars = 0.1 mm. Note two mites on <italic><tp:taxon-name>Agathodesmus adelphus</tp:taxon-name></italic> sp. n. telopodites.</p></caption><graphic xmlns:xlink="http://www.w3.org/1999/xlink" xlink:href="ZooKeys-325-033-g006.jpg" position="float" orientation="portrait" xlink:type="simple"/></fig></tp:treatment-sec><tp:treatment-sec sec-type="Distribution"><title>Distribution.</title><p>Known only from rainforest high on Mt Bartle Frere in tropical north Queensland (<xref ref-type="fig" rid="F13">Fig. 13A</xref>). Possibly co-occurs on Mt Bartle Frere with <italic><tp:taxon-name>Agathodesmus quintanus</tp:taxon-name></italic> sp. n. and <italic><tp:taxon-name>Agathodesmus summus</tp:taxon-name></italic> sp. n., although both these species are found at higher elevations on the mountain.</p></tp:treatment-sec><tp:treatment-sec sec-type="Name"><title>Name.</title><p>Latin <italic>adelphus</italic>, 'brother', a punning reference to the 'Frere' in the name of the type locality; adjective.</p></tp:treatment-sec><tp:treatment-sec sec-type="Remarks"><title>Remarks.</title><p><xref ref-type="fig" rid="F6">Fig. 6A</xref> shows two unidentified mites, one on each telopodite. They have not been removed from the holotype.</p></tp:treatment-sec><tp:treatment-sec><!--Section generated to contain objects referenced in tp:taxon-treatment.--><fig id="F13" position="float" orientation="portrait"><label>Figure 13.</label><caption><p>Localities in far north Queensland for <bold>A</bold> <italic><tp:taxon-name>Agathodesmus adelphus</tp:taxon-name></italic> sp. n. (open circle), <italic><tp:taxon-name>Agathodesmus agnus</tp:taxon-name></italic> sp. n. (open triangles), <italic><tp:taxon-name>Agathodesmus gayundah</tp:taxon-name></italic> sp. n. (filled triangle), <italic><tp:taxon-name>Agathodesmus hahnensis</tp:taxon-name></italic> sp. n. (open squares), <italic><tp:taxon-name>Agathodesmus kerensis</tp:taxon-name></italic> sp. n. (filled square), <italic><tp:taxon-name>Agathodesmus kirrama</tp:taxon-name></italic> sp. n. (filled circles), <italic><tp:taxon-name>Agathodesmus millaa</tp:taxon-name></italic> sp. n. (star) and <bold>B</bold> <italic><tp:taxon-name>Agathodesmus parapholeus</tp:taxon-name></italic> sp. n. (open circles), <italic><tp:taxon-name>Agathodesmus quintanus</tp:taxon-name></italic> sp. n. (crosses), <italic><tp:taxon-name>Agathodesmus sagma</tp:taxon-name></italic> sp. n. (open squares), <italic><tp:taxon-name>Agathodesmus summus</tp:taxon-name></italic> sp. n. (open triangles), and <italic><tp:taxon-name>Agathodesmus yuccabinensis</tp:taxon-name></italic> sp. n. (filled squares). Arrow in <bold>A</bold> indicates questionable, disjunct locality for <italic><tp:taxon-name>Agathodesmus aenigmaticus</tp:taxon-name></italic> sp. n. Mercator projections; inset shows location of main maps.</p></caption><graphic xmlns:xlink="http://www.w3.org/1999/xlink" xlink:href="ZooKeys-325-033-g013.jpg" position="float" orientation="portrait" xlink:type="simple"/></fig></tp:treatment-sec></tp:taxon-treatment>
