# Supplementary material for: New species of Agathodesmus Silvestri, 1910 from Australia (Diplopoda, Polydesmida, Haplodesmidae)
Source: Zookeys. 2013 Aug 20;(325):33–64. doi: 10.3897/zookeys.325.5932 (PMC3760138; doi:10.3897/zookeys.325.5932)
Supplement: XML Treatment for Agathodesmus aenigmaticus [file zookeys.325.5932-treatment3.xml]

<!DOCTYPE tp:taxon-treatment
  PUBLIC "-//TaxonX//DTD Taxonomic Treatment Publishing DTD v0 20100105//EN" "tax-treatment-NSO.dtd">
<tp:taxon-treatment xmlns:tp="http://www.plazi.org/taxpub"><tp:treatment-meta><mixed-citation publication-type="journal"><person-group><name><surname>Mesibov</surname><given-names>Robert</given-names></name></person-group><article-title>New species of <italic>Agathodesmus</italic> Silvestri, 1910 from Australia (Diplopoda, Polydesmida, Haplodesmidae)</article-title><source>Zookeys</source><day>20</day><month>8</month><year>2013</year><volume>2013</volume><issue>325</issue><fpage>33</fpage><lpage>64</lpage><pub-id pub-id-type="doi">10.3897/zookeys.325.5932</pub-id></mixed-citation></tp:treatment-meta><tp:nomenclature><tp:taxon-name>
                            <tp:taxon-name-part taxon-name-part-type="genus">Agathodesmus</tp:taxon-name-part>
                            <tp:taxon-name-part taxon-name-part-type="species">aenigmaticus</tp:taxon-name-part>
                            <object-id xmlns:xlink="http://www.w3.org/1999/xlink" xlink:type="simple">http://zoobank.org/E912EEC5-BF65-4E3E-8AA0-024389774BFE</object-id>
                            <object-id xmlns:xlink="http://www.w3.org/1999/xlink" xlink:type="simple">http://species-id.net/wiki/Agathodesmus_aenigmaticus</object-id>
                        </tp:taxon-name><tp:taxon-status xmlns:xlink="http://www.w3.org/1999/xlink" xlink:type="simple">sp. n.</tp:taxon-status><xref ref-type="fig" rid="F6">Fig. 6B</xref></tp:nomenclature><tp:treatment-sec sec-type="Holotype"><title>Holotype.</title><p>Male, Mt Hayward, Qld, <named-content xmlns:xlink="http://www.w3.org/1999/xlink" content-type="dwc:verbatimCoordinates" xlink:type="simple">20°19'39"S, 148°45'10"E</named-content> ±500m, 350 m a.s.l., 20 November 1992, G. Monteith, G. Thompson, D. Cook and H. Janetzki, QM S96017.</p></tp:treatment-sec><tp:treatment-sec sec-type="Paratypes"><title>Paratypes.</title><p>8 males, 3 females, 4 stadium 7 males, 2 stadium 7 females, 4 stadium 6 males, 2 stadium 6 females, details as for holotype, QM S96018.</p></tp:treatment-sec><tp:treatment-sec sec-type="Other material"><title>Other material.</title><p>2 males, Bellenden Ker, Centre Peak, Qld, summit, <named-content xmlns:xlink="http://www.w3.org/1999/xlink" content-type="dwc:verbatimCoordinates" xlink:type="simple">17°15'40"S, 145°51'25"E</named-content> ±500m, 1500 m a.s.l., 11 April 1979, G. Monteith, QM berlesate 17, rainforest, sieved litter, QM S96019.</p></tp:treatment-sec><tp:treatment-sec sec-type="Diagnostic description"><title>Diagnostic description.</title><p>Male and female with head + 20 rings. Colour in alcohol pale yellow. Male/female ca 9.0/10 mm long; ring 12 maximum diameter ca 0.75/0.9 mm, maximum width ca 0.9/1.0 mm. Metatergal tubercles in 8-10 irregular transverse rows, larger tubercles mostly with setae; metatergal setae long, bluntly pointed; 5 lateralmost tubercles slightly enlarged, forming very narrow pseudo-paranotum. Male leg 6 coxa with small, rounded, mediodistal projection. Telopodite (<xref ref-type="fig" rid="F6">Fig. 6B</xref>) with <bold>pp</bold> straight; <bold>at</bold> in transverse plane, short, broad and with rounded apex curving posteriorly; <bold>dp</bold> directed posterobasally at base; <bold>mab</bold> slightly expanded apically with rounded distal margin, lateral edge with small, tapering, posterolaterally directed lobe, medial edge with short, curved lobe partly protecting <bold>meb</bold>; <bold>meb</bold> divided near base into 3 thin, subequal processes curving behind <bold>mab</bold>.</p></tp:treatment-sec><tp:treatment-sec sec-type="Distribution"><title>Distribution.</title><p>Known from rainforest at two localities ca 450 km apart in north Queensland (<xref ref-type="fig" rid="F12">Figs 12</xref>, <xref ref-type="fig" rid="F13">13A</xref>; see Remarks).</p></tp:treatment-sec><tp:treatment-sec sec-type="Name"><title>Name.</title><p>Latin <italic>aenigmaticus</italic>, 'puzzling'; adjective (see Remarks).</p></tp:treatment-sec><tp:treatment-sec sec-type="Remarks"><title>Remarks.</title><p>The very wide disjunction between the two known localities is puzzling, and I suspect that the Bellenden Ker locality on the specimen label is incorrect. I have not noticed any differences in gonopod or non-gonopod features between the two populations.</p><!--PageBreak--></tp:treatment-sec><tp:treatment-sec><!--Section generated to contain objects referenced in tp:taxon-treatment.--><fig id="F6" position="float" orientation="portrait"><label>Figure 6.</label><caption><p>Posterior gonopod views. <bold>A</bold> <italic><tp:taxon-name>Agathodesmus adelphus</tp:taxon-name></italic> sp. n., holotype, QM S96015 <bold>B</bold> <italic><tp:taxon-name>Agathodesmus aenigmaticus</tp:taxon-name></italic> sp. n., paratype ex QM S96018 <bold>C</bold> <italic><tp:taxon-name>Agathodesmus agnus</tp:taxon-name></italic> sp. n., paratype ex QM S96021 <bold>D</bold> <italic><tp:taxon-name>Agathodesmus anici</tp:taxon-name></italic> sp. n., holotype, ANIC 64-000327. <bold>A</bold> and <bold>D</bold> are uncoated specimens; scale bars = 0.1 mm. Note two mites on <italic><tp:taxon-name>Agathodesmus adelphus</tp:taxon-name></italic> sp. n. telopodites.</p></caption><graphic xmlns:xlink="http://www.w3.org/1999/xlink" xlink:href="ZooKeys-325-033-g006.jpg" position="float" orientation="portrait" xlink:type="simple"/></fig><fig id="F12" position="float" orientation="portrait"><label>Figure 12.</label><caption><p>Localities for <italic><tp:taxon-name>Agathodesmus aenigmaticus</tp:taxon-name></italic> sp. n. (filled square) and <italic><tp:taxon-name>Agathodesmus bucculentus</tp:taxon-name></italic> (Jeekel, 1986) (open circles) in central coastal Queensland. Mercator projection; inset shows location of main map.</p></caption><graphic xmlns:xlink="http://www.w3.org/1999/xlink" xlink:href="ZooKeys-325-033-g012.jpg" position="float" orientation="portrait" xlink:type="simple"/></fig><fig id="F13" position="float" orientation="portrait"><label>Figure 13.</label><caption><p>Localities in far north Queensland for <bold>A</bold> <italic><tp:taxon-name>Agathodesmus adelphus</tp:taxon-name></italic> sp. n. (open circle), <italic><tp:taxon-name>Agathodesmus agnus</tp:taxon-name></italic> sp. n. (open triangles), <italic><tp:taxon-name>Agathodesmus gayundah</tp:taxon-name></italic> sp. n. (filled triangle), <italic><tp:taxon-name>Agathodesmus hahnensis</tp:taxon-name></italic> sp. n. (open squares), <italic><tp:taxon-name>Agathodesmus kerensis</tp:taxon-name></italic> sp. n. (filled square), <italic><tp:taxon-name>Agathodesmus kirrama</tp:taxon-name></italic> sp. n. (filled circles), <italic><tp:taxon-name>Agathodesmus millaa</tp:taxon-name></italic> sp. n. (star) and <bold>B</bold> <italic><tp:taxon-name>Agathodesmus parapholeus</tp:taxon-name></italic> sp. n. (open circles), <italic><tp:taxon-name>Agathodesmus quintanus</tp:taxon-name></italic> sp. n. (crosses), <italic><tp:taxon-name>Agathodesmus sagma</tp:taxon-name></italic> sp. n. (open squares), <italic><tp:taxon-name>Agathodesmus summus</tp:taxon-name></italic> sp. n. (open triangles), and <italic><tp:taxon-name>Agathodesmus yuccabinensis</tp:taxon-name></italic> sp. n. (filled squares). Arrow in <bold>A</bold> indicates questionable, disjunct locality for <italic><tp:taxon-name>Agathodesmus aenigmaticus</tp:taxon-name></italic> sp. n. Mercator projections; inset shows location of main maps.</p></caption><graphic xmlns:xlink="http://www.w3.org/1999/xlink" xlink:href="ZooKeys-325-033-g013.jpg" position="float" orientation="portrait" xlink:type="simple"/></fig></tp:treatment-sec></tp:taxon-treatment>
