# Supplementary material for: New species of Agathodesmus Silvestri, 1910 from Australia (Diplopoda, Polydesmida, Haplodesmidae)
Source: Zookeys. 2013 Aug 20;(325):33–64. doi: 10.3897/zookeys.325.5932 (PMC3760138; doi:10.3897/zookeys.325.5932)
Supplement: XML Treatment for Agathodesmus agnus [file zookeys.325.5932-treatment4.xml]

<!DOCTYPE tp:taxon-treatment
  PUBLIC "-//TaxonX//DTD Taxonomic Treatment Publishing DTD v0 20100105//EN" "tax-treatment-NSO.dtd">
<tp:taxon-treatment xmlns:tp="http://www.plazi.org/taxpub"><tp:treatment-meta><mixed-citation publication-type="journal"><person-group><name><surname>Mesibov</surname><given-names>Robert</given-names></name></person-group><article-title>New species of <italic>Agathodesmus</italic> Silvestri, 1910 from Australia (Diplopoda, Polydesmida, Haplodesmidae)</article-title><source>Zookeys</source><day>20</day><month>8</month><year>2013</year><volume>2013</volume><issue>325</issue><fpage>33</fpage><lpage>64</lpage><pub-id pub-id-type="doi">10.3897/zookeys.325.5932</pub-id></mixed-citation></tp:treatment-meta><tp:nomenclature><tp:taxon-name>
                            <tp:taxon-name-part taxon-name-part-type="genus">Agathodesmus</tp:taxon-name-part>
                            <tp:taxon-name-part taxon-name-part-type="species">agnus</tp:taxon-name-part>
                            <object-id xmlns:xlink="http://www.w3.org/1999/xlink" xlink:type="simple">http://zoobank.org/33CC8023-FD1A-47D3-8A78-F7590C27F670</object-id>
                            <object-id xmlns:xlink="http://www.w3.org/1999/xlink" xlink:type="simple">http://species-id.net/wiki/Agathodesmus_agnus</object-id>
                        </tp:taxon-name><tp:taxon-status xmlns:xlink="http://www.w3.org/1999/xlink" xlink:type="simple">sp. n.</tp:taxon-status><xref ref-type="fig" rid="F6">Figs 6C</xref><xref ref-type="fig" rid="F10">, 10D</xref></tp:nomenclature><tp:treatment-sec sec-type="Holotype"><title>Holotype.</title><p>Male, Lamb Range, 19 km S of Mareeba, Qld, <named-content xmlns:xlink="http://www.w3.org/1999/xlink" content-type="dwc:verbatimCoordinates" xlink:type="simple">17°06'39"S, 145°34'04"E</named-content> ±500 m, 1200 m a.s.l., 3 December 1988, G. Monteith and G. Thompson, QM berlesate 804, rainforest, sieved litter, QM S96020.</p></tp:treatment-sec><tp:treatment-sec sec-type="Paratypes"><title>Paratypes.</title><p>7 males, 10 females, 1 stadium 6 female, details as for holotype, QM S96021.</p></tp:treatment-sec><tp:treatment-sec sec-type="Other material"><title>Other material.</title><p><bold>QM:</bold> 1 male, 3 females, 3 stadium 6 females, North Bell Peak via Gordonvale, Qld, <named-content xmlns:xlink="http://www.w3.org/1999/xlink" content-type="dwc:verbatimCoordinates" xlink:type="simple">17°05'19"S, 145°52'44"E</named-content> ±500 m, 900 m a.s.l., 16 September 1981, G. Monteith and D. Cook, QM berlesate 300, rainforest, sieved litter and moss, S96022; 1 male, 1 female, 22 km SE of Mareeba, Qld, <named-content xmlns:xlink="http://www.w3.org/1999/xlink" content-type="dwc:verbatimCoordinates" xlink:type="simple">17°06'39"S, 145°34'04"E</named-content> ±500 m, 900 m a.s.l., 4 November 1983, D. Yeates and G. Thompson, QM berlesate 615, rainforest, sieved litter, S96023; 1 female, 1 stadium 6 female, North Bell Peak, Qld, <named-content xmlns:xlink="http://www.w3.org/1999/xlink" content-type="dwc:verbatimCoordinates" xlink:type="simple">17°05'06"S, 145°52'00"E</named-content> ±500 m, 600 m a.s.l., 22 November 1990, G. Monteith and G. Thompson, QM berlesate 845, rainforest, sieved litter, S96024; 2 males, 2 females, Mt Haig,Lamb Range, Qld, <named-content xmlns:xlink="http://www.w3.org/1999/xlink" content-type="dwc:verbatimCoordinates" xlink:type="simple">17°05'52"S, 145°36'09"E</named-content> ±500 m, 1000 m a.s.l., 25 February 1997, G. Monteith, QM berlesate 918, rainforest, sieved litter, S37557. <bold>ANIC:</bold> 1 male, near Mt Haig, Qld, <named-content xmlns:xlink="http://www.w3.org/1999/xlink" content-type="dwc:verbatimCoordinates" xlink:type="simple">17°10'S, 145°36'E</named-content> ±1 km, 750 m a.s.l., 30 June 1971, R.W. Taylor and J. Feehan, ANIC berlesate 350, rainforest, 64-000323; 2 males, Mt Haig, Qld, <named-content xmlns:xlink="http://www.w3.org/1999/xlink" content-type="dwc:verbatimCoordinates" xlink:type="simple">17°06'S, 145°36'E</named-content> ±1 km, 1000 m a.s.l., 29 October 1976, R.W. Taylor and T.A. Weir, ANIC berlesate 541, rainforest, 64-000325; 15 males, 9 females, 3 km W by S of Mt Haig, Qld, <named-content xmlns:xlink="http://www.w3.org/1999/xlink" content-type="dwc:verbatimCoordinates" xlink:type="simple">17°06'S, 145°34'E</named-content> ±1 km, 1150 m a.s.l., 3 April 1984, A. Calder and T.A. Weir, ANIC berlesate 952, rainforest, 64-000324; 7 males, 2 females, Cammoo Caves near Rockhampton (? – see Remarks), Qld, <named-content xmlns:xlink="http://www.w3.org/1999/xlink" content-type="dwc:verbatimCoordinates" xlink:type="simple">23°10'S, 150°28"E</named-content> ±1 km, 25 October 1976, R.W. Taylor and T.A. Weir, ANIC berlesate 535, dense low closed forest, ANIC 64-000326.</p></tp:treatment-sec><tp:treatment-sec sec-type="Diagnostic description"><title>Diagnostic description.</title><p>Male and female with head + 19 rings. Colour in alcohol pale yellow. Male/female ca 8.0/8.0 mm long; ring 12 maximum diameter ca 0.65/0.8 mm, maximum width ca 0.7/1.1 mm. Metatergal tubercles in ca 12 irregular transverse rows, mostly without setae; metatergal setae short with slightly flared tips; lateralmost tubercles not enlarged, not forming pseudo-paranotum. Male legs 6 coxa with rounded, mediodistal projection. Telopodite (<xref ref-type="fig" rid="F6">Fig. 6C</xref>) with <bold>pp</bold> straight; <bold>at</bold> in transverse plane, short, triangular and curving posteriorly; <bold>dp</bold> directed posterobasally at base; <bold>mab</bold> deeply divided into large posterior and small posterolateral lobes; posterior lobe of <bold>mab</bold> distally with small folds and with medial edge producednear <bold>mab</bold> base as short, pointed lobe; posterolateral lobe of <bold>mab</bold> folded, the posteriormost fold with apex tooth-like and pointing anteromedially; <bold>meb</bold> divided at base into 2 needle-like processes curving behind <bold>mab</bold>.</p></tp:treatment-sec><tp:treatment-sec sec-type="Distribution"><title>Distribution.</title><p>Rainforest in the Lamb Range and adjacent hills inland from Gordonvale, tropical north Queensland (<xref ref-type="fig" rid="F13">Fig. 13A</xref>). Co-occurs with <italic><tp:taxon-name>Agathodesmus quintanus</tp:taxon-name></italic> sp. n. on North Bell Peak. There is also a doubtful record from Cammoo Caves in central Queensland (<xref ref-type="fig" rid="F1">Fig. 1</xref>; see Remarks).</p></tp:treatment-sec><tp:treatment-sec sec-type="Name"><title>Name.</title><p>Latin <italic>agnus</italic>, 'lamb', for the type locality, the Lamb Range; adjective.</p><!--PageBreak--></tp:treatment-sec><tp:treatment-sec sec-type="Remarks"><title>Remarks.</title><p>Like <italic><tp:taxon-name>Agathodesmus agnus</tp:taxon-name></italic> sp. n., <italic><tp:taxon-name>Asphalidesmus magnus</tp:taxon-name></italic> Mesibov, 2011 and <italic><tp:taxon-name>Prosopodesmus crater</tp:taxon-name></italic> Mesibov, 2012 were found in ANIC berlesate 535 from Cammoo Caves (<xref ref-type="bibr" rid="B10">Mesibov 2011</xref>, <xref ref-type="bibr" rid="B11">2012a</xref>). For all three species, all other specimens are from localities on or near the Lamb Range, ca 800 km to the north of Cammoo Caves. The locality labelling for ANIC berlesate 535 appears to be incorrect (<xref ref-type="bibr" rid="B11">Mesibov 2012a</xref>). In March 2013 I searched briefly for millipedes in rainforest in the Cammoo Caves area but found no specimens of <italic><tp:taxon-name>Agathodesmus</tp:taxon-name></italic>, <italic><tp:taxon-name>Asphalidesmus</tp:taxon-name></italic> or <italic><tp:taxon-name>Prosopodesmus</tp:taxon-name></italic>.</p></tp:treatment-sec><tp:treatment-sec><!--Section generated to contain objects referenced in tp:taxon-treatment.--><fig id="F6" position="float" orientation="portrait"><label>Figure 6.</label><caption><p>Posterior gonopod views. <bold>A</bold> <italic><tp:taxon-name>Agathodesmus adelphus</tp:taxon-name></italic> sp. n., holotype, QM S96015 <bold>B</bold> <italic><tp:taxon-name>Agathodesmus aenigmaticus</tp:taxon-name></italic> sp. n., paratype ex QM S96018 <bold>C</bold> <italic><tp:taxon-name>Agathodesmus agnus</tp:taxon-name></italic> sp. n., paratype ex QM S96021 <bold>D</bold> <italic><tp:taxon-name>Agathodesmus anici</tp:taxon-name></italic> sp. n., holotype, ANIC 64-000327. <bold>A</bold> and <bold>D</bold> are uncoated specimens; scale bars = 0.1 mm. Note two mites on <italic><tp:taxon-name>Agathodesmus adelphus</tp:taxon-name></italic> sp. n. telopodites.</p></caption><graphic xmlns:xlink="http://www.w3.org/1999/xlink" xlink:href="ZooKeys-325-033-g006.jpg" position="float" orientation="portrait" xlink:type="simple"/></fig><fig id="F10" position="float" orientation="portrait"><label>Figure 10.</label><caption><p><bold>A</bold>–<bold>C</bold>, posterior gonopod views. <bold>A</bold> <italic><tp:taxon-name>Agathodesmus sagma</tp:taxon-name></italic> sp. n., paratype ex QM S96076 <bold>B</bold> <italic><tp:taxon-name>Agathodesmus summus</tp:taxon-name></italic> sp. n., paratype ex QM S96091 <bold>C</bold> <italic><tp:taxon-name>Agathodesmus yuccabinensis</tp:taxon-name></italic> sp. n., paratype ex QM S96094 <bold>D</bold> Midbody ozopore (arrow) of <italic><tp:taxon-name>Agathodesmus agnus</tp:taxon-name></italic> sp. n., male paratype ex QM S96021. <bold>B</bold> is uncoated specimen; scale bars: <bold>A</bold>, <bold>C</bold> = 0.1 mm, <bold>B</bold> = 0.2 mm, <bold>D</bold> = 0.05 mm.</p></caption><graphic xmlns:xlink="http://www.w3.org/1999/xlink" xlink:href="ZooKeys-325-033-g010.jpg" position="float" orientation="portrait" xlink:type="simple"/></fig><fig id="F13" position="float" orientation="portrait"><label>Figure 13.</label><caption><p>Localities in far north Queensland for <bold>A</bold> <italic><tp:taxon-name>Agathodesmus adelphus</tp:taxon-name></italic> sp. n. (open circle), <italic><tp:taxon-name>Agathodesmus agnus</tp:taxon-name></italic> sp. n. (open triangles), <italic><tp:taxon-name>Agathodesmus gayundah</tp:taxon-name></italic> sp. n. (filled triangle), <italic><tp:taxon-name>Agathodesmus hahnensis</tp:taxon-name></italic> sp. n. (open squares), <italic><tp:taxon-name>Agathodesmus kerensis</tp:taxon-name></italic> sp. n. (filled square), <italic><tp:taxon-name>Agathodesmus kirrama</tp:taxon-name></italic> sp. n. (filled circles), <italic><tp:taxon-name>Agathodesmus millaa</tp:taxon-name></italic> sp. n. (star) and <bold>B</bold> <italic><tp:taxon-name>Agathodesmus parapholeus</tp:taxon-name></italic> sp. n. (open circles), <italic><tp:taxon-name>Agathodesmus quintanus</tp:taxon-name></italic> sp. n. (crosses), <italic><tp:taxon-name>Agathodesmus sagma</tp:taxon-name></italic> sp. n. (open squares), <italic><tp:taxon-name>Agathodesmus summus</tp:taxon-name></italic> sp. n. (open triangles), and <italic><tp:taxon-name>Agathodesmus yuccabinensis</tp:taxon-name></italic> sp. n. (filled squares). Arrow in <bold>A</bold> indicates questionable, disjunct locality for <italic><tp:taxon-name>Agathodesmus aenigmaticus</tp:taxon-name></italic> sp. n. Mercator projections; inset shows location of main maps.</p></caption><graphic xmlns:xlink="http://www.w3.org/1999/xlink" xlink:href="ZooKeys-325-033-g013.jpg" position="float" orientation="portrait" xlink:type="simple"/></fig><fig id="F1" position="float" orientation="portrait"><label>Figure 1.</label><caption><p>Localities for <italic><tp:taxon-name>Agathodesmus</tp:taxon-name></italic> spp. in Australia (filled black squares) as of July 2012. <bold>1</bold> = only known locality for <italic><tp:taxon-name>Agathodesmus anici</tp:taxon-name></italic> sp. n. <bold>2</bold> = cluster of 4 localities for <italic><tp:taxon-name>Agathodesmus chandleri</tp:taxon-name></italic> sp. n., <bold>?</bold> = questionable Cammoo Caves locality for <italic><tp:taxon-name>Agathodesmus agnus</tp:taxon-name></italic> sp. n.; see <xref ref-type="fig" rid="F11">Figs 11</xref>-<xref ref-type="fig" rid="F13">13</xref> for other species. Geographic projection, 5° latitude-longitude grid. NSW = New South Wales, NT = Northern Territory, QLD = Queensland, SA = South Australia, TAS = Tasmania, VIC = Victoria, WA = Western Australia.</p></caption><graphic xmlns:xlink="http://www.w3.org/1999/xlink" xlink:href="ZooKeys-325-033-g001.jpg" position="float" orientation="portrait" xlink:type="simple"/></fig><fig id="F11" position="float" orientation="portrait"><label>Figure 11.</label><caption><p>Localities for <italic><tp:taxon-name>Agathodesmus bonang</tp:taxon-name></italic> sp. n. (filled triangles), <italic><tp:taxon-name>Agathodesmus carorum</tp:taxon-name></italic> sp. n. (open circles), <italic><tp:taxon-name>Agathodesmus johnsi</tp:taxon-name></italic> Mesibov, 2009 (star), <italic><tp:taxon-name>Agathodesmus morwellensis</tp:taxon-name></italic> sp. n. (filled squares) and <italic><tp:taxon-name>Agathodesmus steeli</tp:taxon-name></italic> Silvestri, 1910 (crosses). Mercator projection; ACT = Australian Capital Territory, NSW = New South Wales, VIC = Victoria. Inset shows location of main map.</p></caption><graphic xmlns:xlink="http://www.w3.org/1999/xlink" xlink:href="ZooKeys-325-033-g011.jpg" position="float" orientation="portrait" xlink:type="simple"/></fig></tp:treatment-sec><ref-list><ref id="B10"><mixed-citation xmlns:xlink="http://www.w3.org/1999/xlink" xlink:type="simple"><person-group><name name-style="western"><surname>Mesibov</surname><given-names>R</given-names></name></person-group> (<year>2011</year>) <article-title>New species of <italic>Asphalidesmus</italic> Silvestri, 1910 from Australia (Diplopoda: Polydesmida: Dalodesmidea).</article-title><source>ZooKeys</source><volume>93</volume>: <fpage>43</fpage>-<lpage>65</lpage>. doi: <ext-link ext-link-type="uri" xlink:href="http://dx.doi.org/10.3897/zookeys.93.1255" xlink:type="simple">10.3897/zookeys.93.1255</ext-link></mixed-citation></ref><ref id="B11"><mixed-citation xmlns:xlink="http://www.w3.org/1999/xlink" xlink:type="simple"><person-group><name name-style="western"><surname>Mesibov</surname><given-names>R</given-names></name></person-group> (<year>2012a</year>) <article-title>New species of <italic>Prosopodesmus</italic> Silvestri, 1910 from Queensland, Australia (Diplopoda, Polydesmida, Haplodesmidae).</article-title><source>ZooKeys</source><volume>190</volume>: <fpage>33</fpage>-<lpage>54</lpage>. doi: <ext-link ext-link-type="uri" xlink:href="http://dx.doi.org/10.3897/zookeys.190.3276" xlink:type="simple">10.3897/zookeys.190.3276</ext-link></mixed-citation></ref></ref-list></tp:taxon-treatment>
