# Supplementary material for: New species of Agathodesmus Silvestri, 1910 from Australia (Diplopoda, Polydesmida, Haplodesmidae)
Source: Zookeys. 2013 Aug 20;(325):33–64. doi: 10.3897/zookeys.325.5932 (PMC3760138; doi:10.3897/zookeys.325.5932)
Supplement: XML Treatment for Agathodesmus anici [file zookeys.325.5932-treatment5.xml]

<!DOCTYPE tp:taxon-treatment
  PUBLIC "-//TaxonX//DTD Taxonomic Treatment Publishing DTD v0 20100105//EN" "tax-treatment-NSO.dtd">
<tp:taxon-treatment xmlns:tp="http://www.plazi.org/taxpub"><tp:treatment-meta><mixed-citation publication-type="journal"><person-group><name><surname>Mesibov</surname><given-names>Robert</given-names></name></person-group><article-title>New species of <italic>Agathodesmus</italic> Silvestri, 1910 from Australia (Diplopoda, Polydesmida, Haplodesmidae)</article-title><source>Zookeys</source><day>20</day><month>8</month><year>2013</year><volume>2013</volume><issue>325</issue><fpage>33</fpage><lpage>64</lpage><pub-id pub-id-type="doi">10.3897/zookeys.325.5932</pub-id></mixed-citation></tp:treatment-meta><tp:nomenclature><tp:taxon-name>
                            <tp:taxon-name-part taxon-name-part-type="genus">Agathodesmus</tp:taxon-name-part>
                            <tp:taxon-name-part taxon-name-part-type="species">anici</tp:taxon-name-part>
                            <object-id xmlns:xlink="http://www.w3.org/1999/xlink" xlink:type="simple">http://zoobank.org/917051E9-2E87-4FB1-830A-4C5B775DAE1E</object-id>
                            <object-id xmlns:xlink="http://www.w3.org/1999/xlink" xlink:type="simple">http://species-id.net/wiki/Agathodesmus_anici</object-id>
                        </tp:taxon-name><tp:taxon-status xmlns:xlink="http://www.w3.org/1999/xlink" xlink:type="simple">sp. n.</tp:taxon-status><xref ref-type="fig" rid="F6">Fig. 6D</xref></tp:nomenclature><tp:treatment-sec sec-type="Holotype"><title>Holotype.</title><p>Male, 11 km W by N of Bald Hill, McIlwraith Range, Qld, search party campsite, <named-content xmlns:xlink="http://www.w3.org/1999/xlink" content-type="dwc:verbatimCoordinates" xlink:type="simple">13°44'S, 143°20"E</named-content> ±2 km, 520 m a.s.l., 27 June–12 July 1989, T.A. Weir, ANIC berlesate 1111, closed forest, leaf and log litter, in several pieces in genitalia vial, ANIC 64-000327.</p></tp:treatment-sec><tp:treatment-sec sec-type="Other material"><title>Other material.</title><p>None.</p></tp:treatment-sec><tp:treatment-sec sec-type="Diagnostic description"><title>Diagnostic description.</title><p>Male with head + 20 rings. Colour in alcohol pale white. Male ca 7.5 mm long; ring 12 maximum diameter ca 0.6 mm, maximum width ca 0.75 mm. Metatergal tubercles in 7-8 irregular transverse rows, mainly without setae; metatergal setae long, pointed; 4 lateralmost tubercles not enlarged, forming very narrow pseudo-paranotum. Male leg 6 coxa with prominent mediodistal projection. Telopodite (<xref ref-type="fig" rid="F6">Fig. 6D</xref>) with <bold>pp</bold> straight; <bold>at</bold> in transverse plane, short, narrowly triangular and with tip curving posteriorly; <bold>dp</bold> directed posterobasally and laterally at base; <bold>mab</bold> shallowly divided into narrower anterior and wider posterior lobes; <bold>meb</bold> curving behind <bold>mab</bold> and divided at ca 1/3 length into short, needle-like medial and broader lateral processes, the latter following the curve of the posterior <bold>mab</bold> lobe and nearly as long.</p></tp:treatment-sec><tp:treatment-sec sec-type="Distribution"><title>Distribution.</title><p>Known only from the type locality on the Cape York Peninsula in far north Queensland (<xref ref-type="fig" rid="F1">Fig. 1</xref>).</p></tp:treatment-sec><tp:treatment-sec sec-type="Name"><title>Name.</title><p>In honour of ANIC, the Australian National Insect Collection, whose collection of berlesates has yielded many new species of Australian millipedes.</p></tp:treatment-sec><tp:treatment-sec sec-type="Remarks"><title>Remarks.</title><p>The telson of the holotype is damaged and the distal portions of legs 6 are missing.</p></tp:treatment-sec><tp:treatment-sec><!--Section generated to contain objects referenced in tp:taxon-treatment.--><fig id="F6" position="float" orientation="portrait"><label>Figure 6.</label><caption><p>Posterior gonopod views. <bold>A</bold> <italic><tp:taxon-name>Agathodesmus adelphus</tp:taxon-name></italic> sp. n., holotype, QM S96015 <bold>B</bold> <italic><tp:taxon-name>Agathodesmus aenigmaticus</tp:taxon-name></italic> sp. n., paratype ex QM S96018 <bold>C</bold> <italic><tp:taxon-name>Agathodesmus agnus</tp:taxon-name></italic> sp. n., paratype ex QM S96021 <bold>D</bold> <italic><tp:taxon-name>Agathodesmus anici</tp:taxon-name></italic> sp. n., holotype, ANIC 64-000327. <bold>A</bold> and <bold>D</bold> are uncoated specimens; scale bars = 0.1 mm. Note two mites on <italic><tp:taxon-name>Agathodesmus adelphus</tp:taxon-name></italic> sp. n. telopodites.</p></caption><graphic xmlns:xlink="http://www.w3.org/1999/xlink" xlink:href="ZooKeys-325-033-g006.jpg" position="float" orientation="portrait" xlink:type="simple"/></fig><fig id="F1" position="float" orientation="portrait"><label>Figure 1.</label><caption><p>Localities for <italic><tp:taxon-name>Agathodesmus</tp:taxon-name></italic> spp. in Australia (filled black squares) as of July 2012. <bold>1</bold> = only known locality for <italic><tp:taxon-name>Agathodesmus anici</tp:taxon-name></italic> sp. n. <bold>2</bold> = cluster of 4 localities for <italic><tp:taxon-name>Agathodesmus chandleri</tp:taxon-name></italic> sp. n., <bold>?</bold> = questionable Cammoo Caves locality for <italic><tp:taxon-name>Agathodesmus agnus</tp:taxon-name></italic> sp. n.; see <xref ref-type="fig" rid="F11">Figs 11</xref>-<xref ref-type="fig" rid="F13">13</xref> for other species. Geographic projection, 5° latitude-longitude grid. NSW = New South Wales, NT = Northern Territory, QLD = Queensland, SA = South Australia, TAS = Tasmania, VIC = Victoria, WA = Western Australia.</p></caption><graphic xmlns:xlink="http://www.w3.org/1999/xlink" xlink:href="ZooKeys-325-033-g001.jpg" position="float" orientation="portrait" xlink:type="simple"/></fig><fig id="F11" position="float" orientation="portrait"><label>Figure 11.</label><caption><p>Localities for <italic><tp:taxon-name>Agathodesmus bonang</tp:taxon-name></italic> sp. n. (filled triangles), <italic><tp:taxon-name>Agathodesmus carorum</tp:taxon-name></italic> sp. n. (open circles), <italic><tp:taxon-name>Agathodesmus johnsi</tp:taxon-name></italic> Mesibov, 2009 (star), <italic><tp:taxon-name>Agathodesmus morwellensis</tp:taxon-name></italic> sp. n. (filled squares) and <italic><tp:taxon-name>Agathodesmus steeli</tp:taxon-name></italic> Silvestri, 1910 (crosses). Mercator projection; ACT = Australian Capital Territory, NSW = New South Wales, VIC = Victoria. Inset shows location of main map.</p></caption><graphic xmlns:xlink="http://www.w3.org/1999/xlink" xlink:href="ZooKeys-325-033-g011.jpg" position="float" orientation="portrait" xlink:type="simple"/></fig><fig id="F13" position="float" orientation="portrait"><label>Figure 13.</label><caption><p>Localities in far north Queensland for <bold>A</bold> <italic><tp:taxon-name>Agathodesmus adelphus</tp:taxon-name></italic> sp. n. (open circle), <italic><tp:taxon-name>Agathodesmus agnus</tp:taxon-name></italic> sp. n. (open triangles), <italic><tp:taxon-name>Agathodesmus gayundah</tp:taxon-name></italic> sp. n. (filled triangle), <italic><tp:taxon-name>Agathodesmus hahnensis</tp:taxon-name></italic> sp. n. (open squares), <italic><tp:taxon-name>Agathodesmus kerensis</tp:taxon-name></italic> sp. n. (filled square), <italic><tp:taxon-name>Agathodesmus kirrama</tp:taxon-name></italic> sp. n. (filled circles), <italic><tp:taxon-name>Agathodesmus millaa</tp:taxon-name></italic> sp. n. (star) and <bold>B</bold> <italic><tp:taxon-name>Agathodesmus parapholeus</tp:taxon-name></italic> sp. n. (open circles), <italic><tp:taxon-name>Agathodesmus quintanus</tp:taxon-name></italic> sp. n. (crosses), <italic><tp:taxon-name>Agathodesmus sagma</tp:taxon-name></italic> sp. n. (open squares), <italic><tp:taxon-name>Agathodesmus summus</tp:taxon-name></italic> sp. n. (open triangles), and <italic><tp:taxon-name>Agathodesmus yuccabinensis</tp:taxon-name></italic> sp. n. (filled squares). Arrow in <bold>A</bold> indicates questionable, disjunct locality for <italic><tp:taxon-name>Agathodesmus aenigmaticus</tp:taxon-name></italic> sp. n. Mercator projections; inset shows location of main maps.</p></caption><graphic xmlns:xlink="http://www.w3.org/1999/xlink" xlink:href="ZooKeys-325-033-g013.jpg" position="float" orientation="portrait" xlink:type="simple"/></fig></tp:treatment-sec></tp:taxon-treatment>
