# Supplementary material for: New species of Agathodesmus Silvestri, 1910 from Australia (Diplopoda, Polydesmida, Haplodesmidae)
Source: Zookeys. 2013 Aug 20;(325):33–64. doi: 10.3897/zookeys.325.5932 (PMC3760138; doi:10.3897/zookeys.325.5932)
Supplement: XML Treatment for Agathodesmus bonang [file zookeys.325.5932-treatment6.xml]

<!DOCTYPE tp:taxon-treatment
  PUBLIC "-//TaxonX//DTD Taxonomic Treatment Publishing DTD v0 20100105//EN" "tax-treatment-NSO.dtd">
<tp:taxon-treatment xmlns:tp="http://www.plazi.org/taxpub"><tp:treatment-meta><mixed-citation publication-type="journal"><person-group><name><surname>Mesibov</surname><given-names>Robert</given-names></name></person-group><article-title>New species of <italic>Agathodesmus</italic> Silvestri, 1910 from Australia (Diplopoda, Polydesmida, Haplodesmidae)</article-title><source>Zookeys</source><day>20</day><month>8</month><year>2013</year><volume>2013</volume><issue>325</issue><fpage>33</fpage><lpage>64</lpage><pub-id pub-id-type="doi">10.3897/zookeys.325.5932</pub-id></mixed-citation></tp:treatment-meta><tp:nomenclature><tp:taxon-name>
                            <tp:taxon-name-part taxon-name-part-type="genus">Agathodesmus</tp:taxon-name-part>
                            <tp:taxon-name-part taxon-name-part-type="species">bonang</tp:taxon-name-part>
                            <object-id xmlns:xlink="http://www.w3.org/1999/xlink" xlink:type="simple">http://zoobank.org/8687C72E-AFF7-4518-AA89-D51D6D03BB10</object-id>
                            <object-id xmlns:xlink="http://www.w3.org/1999/xlink" xlink:type="simple">http://species-id.net/wiki/Agathodesmus_bonang</object-id>
                        </tp:taxon-name><tp:taxon-status xmlns:xlink="http://www.w3.org/1999/xlink" xlink:type="simple">sp. n.</tp:taxon-status><xref ref-type="fig" rid="F7">Fig. 7A</xref></tp:nomenclature><tp:treatment-sec sec-type="Holotype"><title>Holotype.</title><p>Male, Bonang Road, Vic, <named-content xmlns:xlink="http://www.w3.org/1999/xlink" content-type="dwc:verbatimCoordinates" xlink:type="simple">37°23'26"S, 148°35'49"E</named-content> ±25 m, 320 m a.s.l., 9 April 2011, R. Mesibov, NMV K-11860.</p><!--PageBreak--></tp:treatment-sec><tp:treatment-sec sec-type="Paratypes"><title>Paratypes.</title><p><bold>NMV:</bold> 9 males (K-11861-11869), 5 females (K-11872-11876), 1 stadium 6 female (K-11871), 1 stadium 5 female (K-11870), details as for holotype; 1 stadium 6 female, same details but <named-content xmlns:xlink="http://www.w3.org/1999/xlink" content-type="dwc:verbatimCoordinates" xlink:type="simple">37°15'31"S, 148°44'02"E</named-content> ±25 m, 620 m a.s.l., K-11878; 1 female, same locality but <named-content xmlns:xlink="http://www.w3.org/1999/xlink" content-type="dwc:verbatimCoordinates" xlink:type="simple">37°26'01"S, 148°35'47"E</named-content> ±25 m, 240 m a.s.l., 8 November 2006, R. Mesibov and T. Moule, K-11877.</p></tp:treatment-sec><tp:treatment-sec sec-type="Other material"><title>Other material.</title><p>None.</p></tp:treatment-sec><tp:treatment-sec sec-type="Diagnostic description"><title>Diagnostic description.</title><p>Male and female with head + 19 rings. Colour in alcohol pale white. Male/female ca 3.5/4.0 mm long; ring 12 maximum diameter ca 0.3/0.4 mm, maximum width ca 0.4/0.5 mm. Metatergal tubercles in ca 4-5 irregular transverse rows, mostly without setae; metatergal setae short with slightly flared tips; 3 lateralmost tubercles enlarged, forming narrow pseudo-paranotum. Male leg 6 without coxal projection. Telopodite (<xref ref-type="fig" rid="F7">Fig. 7A</xref>) with <bold>pp</bold> straight; <bold>at</bold> in transverse plane, very short, rounded-triangular and bent posteriorly; <bold>dp</bold> directed posterobasally and slightly laterally at base; <bold>mab</bold> deeply and widely divided into 2 subequal lobes with bluntly pointed apices; <bold>meb</bold> not divided, bent first posteriorly, then laterobasally and only very slightly curved, apex behind medial edge of medial lobe of <bold>mab</bold>.</p><fig id="F7" position="float" orientation="portrait"><label>Figure 7.</label><caption><p>Posterior gonopod views. <bold>A</bold> <italic><tp:taxon-name>Agathodesmus bonang</tp:taxon-name></italic> sp. n., paratype ex series NMV K-11861-11869 <bold>B</bold> <italic><tp:taxon-name>Agathodesmus carorum</tp:taxon-name></italic> sp. n., NMV K-11884 <bold>C</bold> <italic><tp:taxon-name>Agathodesmus chandleri</tp:taxon-name></italic> sp. n., paratype ex series SAM OM-2004-2018 <bold>D</bold> <italic><tp:taxon-name>Agathodesmus hahnensis</tp:taxon-name></italic> sp. n., paratype ex QM S38962. <bold>B</bold> is uncoated specimen; scale bars: <bold>A</bold>, <bold>B</bold>, <bold>C</bold> = 0.1 mm, <bold>D</bold> = 0.2 mm.</p></caption><graphic xmlns:xlink="http://www.w3.org/1999/xlink" xlink:href="ZooKeys-325-033-g007.jpg" position="float" orientation="portrait" xlink:type="simple"/></fig></tp:treatment-sec><tp:treatment-sec sec-type="Distribution"><title>Distribution.</title><p>Known from wet eucalypt forest in East Gippsland, Victoria, over a linear extent of ca 20 km (<xref ref-type="fig" rid="F11">Fig. 11</xref>).</p></tp:treatment-sec><tp:treatment-sec sec-type="Name"><title>Name.</title><p>For the Bonang Highway, a narrow and winding road through the eastern Victorian mountains, type locality of this species; noun in apposition.</p></tp:treatment-sec><tp:treatment-sec sec-type="Remarks"><title>Remarks.</title><p>Like <italic><tp:taxon-name>Agathodesmus carorum</tp:taxon-name></italic> sp. n., <italic><tp:taxon-name>Agathodesmus bonang</tp:taxon-name></italic> sp. n. is white in colour when alive, and contrasted well with the wet leaf litter and rotting wood in which I found it.</p></tp:treatment-sec><tp:treatment-sec><!--Section generated to contain objects referenced in tp:taxon-treatment.--><fig id="F11" position="float" orientation="portrait"><label>Figure 11.</label><caption><p>Localities for <italic><tp:taxon-name>Agathodesmus bonang</tp:taxon-name></italic> sp. n. (filled triangles), <italic><tp:taxon-name>Agathodesmus carorum</tp:taxon-name></italic> sp. n. (open circles), <italic><tp:taxon-name>Agathodesmus johnsi</tp:taxon-name></italic> Mesibov, 2009 (star), <italic><tp:taxon-name>Agathodesmus morwellensis</tp:taxon-name></italic> sp. n. (filled squares) and <italic><tp:taxon-name>Agathodesmus steeli</tp:taxon-name></italic> Silvestri, 1910 (crosses). Mercator projection; ACT = Australian Capital Territory, NSW = New South Wales, VIC = Victoria. Inset shows location of main map.</p></caption><graphic xmlns:xlink="http://www.w3.org/1999/xlink" xlink:href="ZooKeys-325-033-g011.jpg" position="float" orientation="portrait" xlink:type="simple"/></fig></tp:treatment-sec></tp:taxon-treatment>
