# Supplementary material for: New species of Agathodesmus Silvestri, 1910 from Australia (Diplopoda, Polydesmida, Haplodesmidae)
Source: Zookeys. 2013 Aug 20;(325):33–64. doi: 10.3897/zookeys.325.5932 (PMC3760138; doi:10.3897/zookeys.325.5932)
Supplement: XML Treatment for Agathodesmus carorum [file zookeys.325.5932-treatment7.xml]

<!DOCTYPE tp:taxon-treatment
  PUBLIC "-//TaxonX//DTD Taxonomic Treatment Publishing DTD v0 20100105//EN" "tax-treatment-NSO.dtd">
<tp:taxon-treatment xmlns:tp="http://www.plazi.org/taxpub"><tp:treatment-meta><mixed-citation publication-type="journal"><person-group><name><surname>Mesibov</surname><given-names>Robert</given-names></name></person-group><article-title>New species of <italic>Agathodesmus</italic> Silvestri, 1910 from Australia (Diplopoda, Polydesmida, Haplodesmidae)</article-title><source>Zookeys</source><day>20</day><month>8</month><year>2013</year><volume>2013</volume><issue>325</issue><fpage>33</fpage><lpage>64</lpage><pub-id pub-id-type="doi">10.3897/zookeys.325.5932</pub-id></mixed-citation></tp:treatment-meta><tp:nomenclature><tp:taxon-name>
                            <tp:taxon-name-part taxon-name-part-type="genus">Agathodesmus</tp:taxon-name-part>
                            <tp:taxon-name-part taxon-name-part-type="species">carorum</tp:taxon-name-part>
                            <object-id xmlns:xlink="http://www.w3.org/1999/xlink" xlink:type="simple">http://zoobank.org/7438443E-DBEF-445A-8E3E-6997A72163A0</object-id>
                            <object-id xmlns:xlink="http://www.w3.org/1999/xlink" xlink:type="simple">http://species-id.net/wiki/Agathodesmus_carorum</object-id>
                        </tp:taxon-name><tp:taxon-status xmlns:xlink="http://www.w3.org/1999/xlink" xlink:type="simple">sp. n.</tp:taxon-status><xref ref-type="fig" rid="F7">Fig. 7B</xref></tp:nomenclature><tp:treatment-sec sec-type="Holotype"><title>Holotype.</title><p>Male, Imlay Road, NSW, <named-content xmlns:xlink="http://www.w3.org/1999/xlink" content-type="dwc:verbatimCoordinates" xlink:type="simple">37°07'40"S, 149°27'28"E</named-content> ±25 m, 610 m a.s.l., 11 November 2006, C. Car, G. Car, R. Mesibov and T. Moule, NMV K-11879.</p></tp:treatment-sec><tp:treatment-sec sec-type="Paratypes"><title>Paratypes.</title><p><bold>NMV:</bold> 1 male (K-11882), 1 stadium 6 female (K-11883), Nadgee State Forest, S of Eden, NSW, <named-content xmlns:xlink="http://www.w3.org/1999/xlink" content-type="dwc:verbatimCoordinates" xlink:type="simple">37°23'56"S, 149°49'18"E</named-content> ±25 m, 260 m a.s.l., 12 November 2006, C. Car, G. Car, R. Mesibov and T. Moule; 2 females, same details but <named-content xmlns:xlink="http://www.w3.org/1999/xlink" content-type="dwc:verbatimCoordinates" xlink:type="simple">37°24'54"S, 149°48'57"E</named-content>, 230 m a.s.l., K-11880-11881.</p></tp:treatment-sec><tp:treatment-sec sec-type="Other material"><title>Other material.</title><p><bold>NMV:</bold> 1 male (K-11884), 2 females (K-11885), Dyer Creek, near Murrungowar, Vic, <named-content xmlns:xlink="http://www.w3.org/1999/xlink" content-type="dwc:verbatimCoordinates" xlink:type="simple">37°38'26"S, 148°43'24"E</named-content> ±25 m, 170 m a.s.l., 8 November 2006, R. Mesibov and T. Moule; 1 male, Cabbage Palms Flora Reserve, Vic, <named-content xmlns:xlink="http://www.w3.org/1999/xlink" content-type="dwc:verbatimCoordinates" xlink:type="simple">37°44'39"S, 148°38'55"E</named-content> ±25 m, 30 m a.s.l., 10 April 2011, R. Mesibov, K-11886.</p></tp:treatment-sec><tp:treatment-sec sec-type="Diagnostic description"><title>Diagnostic description.</title><p>Male and female with head + 19 rings. Colour in alcohol pale white. Male/female ca 4.0/4.5 mm long; ring 12 maximum diameter ca 0.4/0.5 mm, maximum width ca 0.5/0.6 mm. Metatergal tubercles in ca 6 irregular transverse rows, mostly without setae; metatergal setae short; 3 lateralmost tubercles enlarged, <!--PageBreak-->forming narrow pseudo-paranotum. Male leg 6 without coxal projection. Telopodite (<xref ref-type="fig" rid="F7">Fig. 7B</xref>) with <bold>pp</bold> slightly curved posteriorly, widening distally; <bold>at</bold> in transverse plane, long, tapering to blunt point and curving posteromedially; <bold>dp</bold> directed posterobasally at base; <bold>mab</bold> directed posterolaterally at ca 90° to <bold>pp</bold> axis, then curving basally, the distal margin emarginate in its medial portion; <bold>meb</bold> not divided, bent sharply and directed posterolaterally near base, apex behind medial edge of <bold>mab</bold>.</p><!--PageBreak--></tp:treatment-sec><tp:treatment-sec sec-type="Distribution"><title>Distribution.</title><p>Wet eucalypt forest in far southeastern New South and far eastern Victoria (<xref ref-type="fig" rid="F11">Fig. 11</xref>).</p></tp:treatment-sec><tp:treatment-sec sec-type="Name"><title>Name.</title><p>In honour of Catherine and George Car, co-collectors of this species at the holotype and paratype localities; adjective.</p></tp:treatment-sec><tp:treatment-sec sec-type="Remarks"><title>Remarks.</title><p>Like <italic><tp:taxon-name>Agathodesmus bonang</tp:taxon-name></italic> sp. n., <italic><tp:taxon-name>Agathodesmus carorum</tp:taxon-name></italic> sp. n. is white in colour when alive.</p></tp:treatment-sec><tp:treatment-sec><!--Section generated to contain objects referenced in tp:taxon-treatment.--><fig id="F7" position="float" orientation="portrait"><label>Figure 7.</label><caption><p>Posterior gonopod views. <bold>A</bold> <italic><tp:taxon-name>Agathodesmus bonang</tp:taxon-name></italic> sp. n., paratype ex series NMV K-11861-11869 <bold>B</bold> <italic><tp:taxon-name>Agathodesmus carorum</tp:taxon-name></italic> sp. n., NMV K-11884 <bold>C</bold> <italic><tp:taxon-name>Agathodesmus chandleri</tp:taxon-name></italic> sp. n., paratype ex series SAM OM-2004-2018 <bold>D</bold> <italic><tp:taxon-name>Agathodesmus hahnensis</tp:taxon-name></italic> sp. n., paratype ex QM S38962. <bold>B</bold> is uncoated specimen; scale bars: <bold>A</bold>, <bold>B</bold>, <bold>C</bold> = 0.1 mm, <bold>D</bold> = 0.2 mm.</p></caption><graphic xmlns:xlink="http://www.w3.org/1999/xlink" xlink:href="ZooKeys-325-033-g007.jpg" position="float" orientation="portrait" xlink:type="simple"/></fig><fig id="F11" position="float" orientation="portrait"><label>Figure 11.</label><caption><p>Localities for <italic><tp:taxon-name>Agathodesmus bonang</tp:taxon-name></italic> sp. n. (filled triangles), <italic><tp:taxon-name>Agathodesmus carorum</tp:taxon-name></italic> sp. n. (open circles), <italic><tp:taxon-name>Agathodesmus johnsi</tp:taxon-name></italic> Mesibov, 2009 (star), <italic><tp:taxon-name>Agathodesmus morwellensis</tp:taxon-name></italic> sp. n. (filled squares) and <italic><tp:taxon-name>Agathodesmus steeli</tp:taxon-name></italic> Silvestri, 1910 (crosses). Mercator projection; ACT = Australian Capital Territory, NSW = New South Wales, VIC = Victoria. Inset shows location of main map.</p></caption><graphic xmlns:xlink="http://www.w3.org/1999/xlink" xlink:href="ZooKeys-325-033-g011.jpg" position="float" orientation="portrait" xlink:type="simple"/></fig></tp:treatment-sec></tp:taxon-treatment>
