# Supplementary material for: New species of Agathodesmus Silvestri, 1910 from Australia (Diplopoda, Polydesmida, Haplodesmidae)
Source: Zookeys. 2013 Aug 20;(325):33–64. doi: 10.3897/zookeys.325.5932 (PMC3760138; doi:10.3897/zookeys.325.5932)
Supplement: XML Treatment for Agathodesmus chandleri [file zookeys.325.5932-treatment8.xml]

<!DOCTYPE tp:taxon-treatment
  PUBLIC "-//TaxonX//DTD Taxonomic Treatment Publishing DTD v0 20100105//EN" "tax-treatment-NSO.dtd">
<tp:taxon-treatment xmlns:tp="http://www.plazi.org/taxpub"><tp:treatment-meta><mixed-citation publication-type="journal"><person-group><name><surname>Mesibov</surname><given-names>Robert</given-names></name></person-group><article-title>New species of <italic>Agathodesmus</italic> Silvestri, 1910 from Australia (Diplopoda, Polydesmida, Haplodesmidae)</article-title><source>Zookeys</source><day>20</day><month>8</month><year>2013</year><volume>2013</volume><issue>325</issue><fpage>33</fpage><lpage>64</lpage><pub-id pub-id-type="doi">10.3897/zookeys.325.5932</pub-id></mixed-citation></tp:treatment-meta><tp:nomenclature><tp:taxon-name>
                            <tp:taxon-name-part taxon-name-part-type="genus">Agathodesmus</tp:taxon-name-part>
                            <tp:taxon-name-part taxon-name-part-type="species">chandleri</tp:taxon-name-part>
                            <object-id xmlns:xlink="http://www.w3.org/1999/xlink" xlink:type="simple">http://zoobank.org/F1B036CA-96BE-46DA-B0A6-8EFBC9372B3C</object-id>
                            <object-id xmlns:xlink="http://www.w3.org/1999/xlink" xlink:type="simple">http://species-id.net/wiki/Agathodesmus_chandleri</object-id>
                        </tp:taxon-name><tp:taxon-status xmlns:xlink="http://www.w3.org/1999/xlink" xlink:type="simple">sp. n.</tp:taxon-status><xref ref-type="fig" rid="F5">Figs 5B</xref><xref ref-type="fig" rid="F7">, 7C</xref></tp:nomenclature><tp:treatment-sec sec-type="Holotype"><title>Holotype.</title><p>Male, Wotton Scrub, Kenneth Stirling Conservation Park, SA, <named-content xmlns:xlink="http://www.w3.org/1999/xlink" content-type="dwc:verbatimCoordinates" xlink:type="simple">34°58'58"S, 138°46'39"E</named-content> ±100 m, 450 m a.s.l., 1 July 2010, R. Mesibov and T. Moule, SAM OM2003.</p></tp:treatment-sec><tp:treatment-sec sec-type="Paratypes"><title>Paratypes.</title><p><bold>SAM:</bold> 15 males, OM2004-OM2018; 5 females, OM2019-OM2023; 2 stadium 6 males, OM2024, OM2025; details as for holotype.</p></tp:treatment-sec><tp:treatment-sec sec-type="Other material"><title>Other material.</title><p><bold>SAM:</bold> 2 males, Richardsons Road, Uraidla, SA, <named-content xmlns:xlink="http://www.w3.org/1999/xlink" content-type="dwc:verbatimCoordinates" xlink:type="simple">34°58'13"S, 138°45'02"E</named-content> ±25 m, 580 m a.s.l., 21 August 2010, R. Mesibov and T. Moule, OM2026, OM2027; 1 male, Whites Scrub, SA, <named-content xmlns:xlink="http://www.w3.org/1999/xlink" content-type="dwc:verbatimCoordinates" xlink:type="simple">34°58'06"S, 138°46'42"E</named-content> ±25 m, 510 m a.s.l., same date and collectors, OM2028. <bold>ANIC:</bold> 4 males, 1 female, Pill Box Track, Cleland Conservation Park, 16 km SE of Adelaide, SA, <named-content xmlns:xlink="http://www.w3.org/1999/xlink" content-type="dwc:verbatimCoordinates" xlink:type="simple">34°58'S, 138°42'E</named-content> ±1 km, 500 m a.s.l., 25 April 1993, D.S. Chandler, ANIC berlesate 1539, cut dry sclerophyll, Eucalyptus and grass litter, 64-000337.</p></tp:treatment-sec><tp:treatment-sec sec-type="Diagnostic description"><title>Diagnostic description.</title><p>Males and females with head + 19 rings. Colour in alcohol pale yellow. Male/female ca 5.0/5.5 mm long; ring 12 maximum diameter ca 0.45/0.5 mm, maximum width ca 0.55/0.7 mm. Metatergal tubercles in 6-7 irregular transverse rows, mostly without setae; metatergal setae short with slightly flared tips; 5 lateralmost tubercles enlarged, forming very narrow pseudo-paranotum. Male leg 6 without coxal projection. Telopodite (<xref ref-type="fig" rid="F7">Fig. 7C</xref>) with <bold>pp</bold> straight; <bold>at</bold> in transverse plane, short, narrowly triangular with rounded tip curving posteriorly; <bold>dp</bold> directed posterobasally at base; <bold>mab</bold> directed laterobasally and curving anterobasally, narrow and not divided into lobes, distal margin thickened and with small emargination; <bold>meb</bold> curving behind <bold>mab</bold>, then following anterobasal curve of <bold>mab</bold> and terminating with it.</p></tp:treatment-sec><tp:treatment-sec sec-type="Distribution"><title>Distribution.</title><p>Wet and dry eucalypt forest in the Adelaide Hills east of Adelaide, South Australia (<xref ref-type="fig" rid="F1">Fig. 1</xref>).</p></tp:treatment-sec><tp:treatment-sec sec-type="Name"><title>Name.</title><p>In honour of the American entomologist Don Chandler, who collected the first known specimens of this species while on a field trip to Australia; adjective.</p></tp:treatment-sec><tp:treatment-sec sec-type="Remarks"><title>Remarks.</title><p>At the type locality I found an isolated aggregation of individuals of this species in very wet, friable material inside a rotting eucalypt log (<ext-link xmlns:xlink="http://www.w3.org/1999/xlink" ext-link-type="uri" xlink:href="http://www.polydesmida.info/polydesmida/thanks.html" xlink:type="simple">http://www.polydesmida.info/polydesmida/thanks.html</ext-link>). Other specimens were in wet litter close to rotting wood.</p><p>As with <!--PageBreak--><italic><tp:taxon-name>Agathodesmus</tp:taxon-name></italic> spp. localities elsewhere in eastern Australia, the four <italic><tp:taxon-name>Agathodesmus chandleri</tp:taxon-name></italic> sp. n. localities in the Adelaide Hills all have mean annual rainfalls of at least 1000 mm. This species is likely to be a wet-forest relict surviving on a high-rainfall 'island' in an otherwise dry region of the Australian continent. Nevertheless, <italic><tp:taxon-name>Agathodesmus chandleri</tp:taxon-name></italic> sp. n. appears to be locally abundant in the Adelaide Hills, and occurs in habitats much disturbed by burning and (formerly) stock grazing.</p></tp:treatment-sec><tp:treatment-sec><!--Section generated to contain objects referenced in tp:taxon-treatment.--><fig id="F5" position="float" orientation="portrait"><label>Figure 5.</label><caption><p>Presumed spiracular openings (arrows) on midbody rings. <bold>A</bold> <italic><tp:taxon-name>Agathodesmus steeli</tp:taxon-name></italic> Silvestri, 1910, AM KS107964, anterior spiracle (anterior to left) <bold>B</bold> <italic><tp:taxon-name>Agathodesmus chandleri</tp:taxon-name></italic> sp. n., posterior spiracle (anterior to right; male paratype ex series SAM OM-2004-2018). Scale bars = 0.25 mm.</p></caption><graphic xmlns:xlink="http://www.w3.org/1999/xlink" xlink:href="ZooKeys-325-033-g005.jpg" position="float" orientation="portrait" xlink:type="simple"/></fig><fig id="F7" position="float" orientation="portrait"><label>Figure 7.</label><caption><p>Posterior gonopod views. <bold>A</bold> <italic><tp:taxon-name>Agathodesmus bonang</tp:taxon-name></italic> sp. n., paratype ex series NMV K-11861-11869 <bold>B</bold> <italic><tp:taxon-name>Agathodesmus carorum</tp:taxon-name></italic> sp. n., NMV K-11884 <bold>C</bold> <italic><tp:taxon-name>Agathodesmus chandleri</tp:taxon-name></italic> sp. n., paratype ex series SAM OM-2004-2018 <bold>D</bold> <italic><tp:taxon-name>Agathodesmus hahnensis</tp:taxon-name></italic> sp. n., paratype ex QM S38962. <bold>B</bold> is uncoated specimen; scale bars: <bold>A</bold>, <bold>B</bold>, <bold>C</bold> = 0.1 mm, <bold>D</bold> = 0.2 mm.</p></caption><graphic xmlns:xlink="http://www.w3.org/1999/xlink" xlink:href="ZooKeys-325-033-g007.jpg" position="float" orientation="portrait" xlink:type="simple"/></fig><fig id="F1" position="float" orientation="portrait"><label>Figure 1.</label><caption><p>Localities for <italic><tp:taxon-name>Agathodesmus</tp:taxon-name></italic> spp. in Australia (filled black squares) as of July 2012. <bold>1</bold> = only known locality for <italic><tp:taxon-name>Agathodesmus anici</tp:taxon-name></italic> sp. n. <bold>2</bold> = cluster of 4 localities for <italic><tp:taxon-name>Agathodesmus chandleri</tp:taxon-name></italic> sp. n., <bold>?</bold> = questionable Cammoo Caves locality for <italic><tp:taxon-name>Agathodesmus agnus</tp:taxon-name></italic> sp. n.; see <xref ref-type="fig" rid="F11">Figs 11</xref>-<xref ref-type="fig" rid="F13">13</xref> for other species. Geographic projection, 5° latitude-longitude grid. NSW = New South Wales, NT = Northern Territory, QLD = Queensland, SA = South Australia, TAS = Tasmania, VIC = Victoria, WA = Western Australia.</p></caption><graphic xmlns:xlink="http://www.w3.org/1999/xlink" xlink:href="ZooKeys-325-033-g001.jpg" position="float" orientation="portrait" xlink:type="simple"/></fig><fig id="F11" position="float" orientation="portrait"><label>Figure 11.</label><caption><p>Localities for <italic><tp:taxon-name>Agathodesmus bonang</tp:taxon-name></italic> sp. n. (filled triangles), <italic><tp:taxon-name>Agathodesmus carorum</tp:taxon-name></italic> sp. n. (open circles), <italic><tp:taxon-name>Agathodesmus johnsi</tp:taxon-name></italic> Mesibov, 2009 (star), <italic><tp:taxon-name>Agathodesmus morwellensis</tp:taxon-name></italic> sp. n. (filled squares) and <italic><tp:taxon-name>Agathodesmus steeli</tp:taxon-name></italic> Silvestri, 1910 (crosses). Mercator projection; ACT = Australian Capital Territory, NSW = New South Wales, VIC = Victoria. Inset shows location of main map.</p></caption><graphic xmlns:xlink="http://www.w3.org/1999/xlink" xlink:href="ZooKeys-325-033-g011.jpg" position="float" orientation="portrait" xlink:type="simple"/></fig><fig id="F13" position="float" orientation="portrait"><label>Figure 13.</label><caption><p>Localities in far north Queensland for <bold>A</bold> <italic><tp:taxon-name>Agathodesmus adelphus</tp:taxon-name></italic> sp. n. (open circle), <italic><tp:taxon-name>Agathodesmus agnus</tp:taxon-name></italic> sp. n. (open triangles), <italic><tp:taxon-name>Agathodesmus gayundah</tp:taxon-name></italic> sp. n. (filled triangle), <italic><tp:taxon-name>Agathodesmus hahnensis</tp:taxon-name></italic> sp. n. (open squares), <italic><tp:taxon-name>Agathodesmus kerensis</tp:taxon-name></italic> sp. n. (filled square), <italic><tp:taxon-name>Agathodesmus kirrama</tp:taxon-name></italic> sp. n. (filled circles), <italic><tp:taxon-name>Agathodesmus millaa</tp:taxon-name></italic> sp. n. (star) and <bold>B</bold> <italic><tp:taxon-name>Agathodesmus parapholeus</tp:taxon-name></italic> sp. n. (open circles), <italic><tp:taxon-name>Agathodesmus quintanus</tp:taxon-name></italic> sp. n. (crosses), <italic><tp:taxon-name>Agathodesmus sagma</tp:taxon-name></italic> sp. n. (open squares), <italic><tp:taxon-name>Agathodesmus summus</tp:taxon-name></italic> sp. n. (open triangles), and <italic><tp:taxon-name>Agathodesmus yuccabinensis</tp:taxon-name></italic> sp. n. (filled squares). Arrow in <bold>A</bold> indicates questionable, disjunct locality for <italic><tp:taxon-name>Agathodesmus aenigmaticus</tp:taxon-name></italic> sp. n. Mercator projections; inset shows location of main maps.</p></caption><graphic xmlns:xlink="http://www.w3.org/1999/xlink" xlink:href="ZooKeys-325-033-g013.jpg" position="float" orientation="portrait" xlink:type="simple"/></fig></tp:treatment-sec></tp:taxon-treatment>
