# Supplementary material for: New species of Agathodesmus Silvestri, 1910 from Australia (Diplopoda, Polydesmida, Haplodesmidae)
Source: Zookeys. 2013 Aug 20;(325):33–64. doi: 10.3897/zookeys.325.5932 (PMC3760138; doi:10.3897/zookeys.325.5932)
Supplement: XML Treatment for Agathodesmus gayundah [file zookeys.325.5932-treatment9.xml]

<!DOCTYPE tp:taxon-treatment
  PUBLIC "-//TaxonX//DTD Taxonomic Treatment Publishing DTD v0 20100105//EN" "tax-treatment-NSO.dtd">
<tp:taxon-treatment xmlns:tp="http://www.plazi.org/taxpub"><tp:treatment-meta><mixed-citation publication-type="journal"><person-group><name><surname>Mesibov</surname><given-names>Robert</given-names></name></person-group><article-title>New species of <italic>Agathodesmus</italic> Silvestri, 1910 from Australia (Diplopoda, Polydesmida, Haplodesmidae)</article-title><source>Zookeys</source><day>20</day><month>8</month><year>2013</year><volume>2013</volume><issue>325</issue><fpage>33</fpage><lpage>64</lpage><pub-id pub-id-type="doi">10.3897/zookeys.325.5932</pub-id></mixed-citation></tp:treatment-meta><tp:nomenclature><tp:taxon-name>
                            <tp:taxon-name-part taxon-name-part-type="genus">Agathodesmus</tp:taxon-name-part>
                            <tp:taxon-name-part taxon-name-part-type="species">gayundah</tp:taxon-name-part>
                            <object-id xmlns:xlink="http://www.w3.org/1999/xlink" xlink:type="simple">http://zoobank.org/5390D7BE-197E-46ED-8B07-774D5EFFFD52</object-id>
                            <object-id xmlns:xlink="http://www.w3.org/1999/xlink" xlink:type="simple">http://species-id.net/wiki/Agathodesmus_gayundah</object-id>
                        </tp:taxon-name><tp:taxon-status xmlns:xlink="http://www.w3.org/1999/xlink" xlink:type="simple">sp. n.</tp:taxon-status><xref ref-type="fig" rid="F3">Figs 3C, 3D</xref><xref ref-type="fig" rid="F8">, 8A, 8B</xref></tp:nomenclature><tp:treatment-sec sec-type="Holotype"><title>Holotype.</title><p>Male, Gayundah Creek, Hinchinbrook Island, Qld, <named-content xmlns:xlink="http://www.w3.org/1999/xlink" content-type="dwc:verbatimCoordinates" xlink:type="simple">18°21'59"S, 146°13'09"E</named-content> ±500 m, 10 m a.s.l., 11 November 1984, V. Davies, G. Thompson and J. Gallon, QM berlesate 664, rainforest sieved litter, QM S96029.</p></tp:treatment-sec><tp:treatment-sec sec-type="Paratypes"><title>Paratypes.</title><p><bold>QM:</bold> 4 males, 2 females, details as for holotype, S96035; 1 male, 2 females, 3 stadium 7 males, 1 stadium 7 female, 3 stadium 6 males, 4 stadium 6 females, 1 stadium 5 male, 1 stadium 4 male, same details but 9 November 1984, QM berlesate 663, S96033; 1 male, same details but 10 November 1984, QM berlesate 666, S96031; 2 males, 1 female, same details but QM berlesate 668, S96034; 1 male, 1 female, same details but 8 November 1984, G. Monteith, V. Davies, G. Thompson and J. Gallon, QM berlesate 667, S96032; 1 male, same details but QM berlesate 665, S96030; 3 males, same locality, 7-14 November 1984, V. Davies and J. Gallon, S96038; 3 males, 3 females, 2 stadium 7 females, 1 stadium 6 male, same locality, 7–15 November 1984, G. Monteith, G. Thompson and D. Cook, S96039; 3 males, 4 females, 2 stadium 7 males, 4 stadium 7 females, 1 stadium 6 male, 1 stadium 6 female, same locality but <named-content xmlns:xlink="http://www.w3.org/1999/xlink" content-type="dwc:verbatimCoordinates" xlink:type="simple">18°21'36"S, 146°13'33"E</named-content> ±500 m, 80 m a.s.l., 12 November 1984, G. Monteith, V. Davies, G. Thompson and J. Gallon, QM berlesate 669, S96036; 1 female, 2 stadium 7 females, same details but G. Monteith and G. Thompson, S96037.</p></tp:treatment-sec><tp:treatment-sec sec-type="Other material"><title>Other material.</title><p>None.</p></tp:treatment-sec><tp:treatment-sec sec-type="Diagnostic description"><title>Diagnostic description.</title><p>Male and female with head + 20 rings. Colour in alcohol very pale yellow. Male/female ca 10.5/10.5 mm long; ring 12 maximum diameter ca 0.9/1.1 mm, maximum width ca 1.25/1.3 mm. Metatergal tubercles in 10–12 irregular transverse rows, mainly without setae; metatergal setae short with slightly flared tips; lateralmost row of tubercles enlarged, together with more medial 1-2 rows forming wide pseudo-paranotum with 5-6 marginal tubercles (<xref ref-type="fig" rid="F3">Figs 3C, 3D</xref>). Male leg 6 coxa with small, rounded, mediodistal projection. Telopodite (<xref ref-type="fig" rid="F8">Figs 8A, 8B</xref>) with <bold>pp</bold> slightly flattened mediolaterally, slightly curved posteriorly; <bold>at</bold> in oblique plane (facing posterolaterally), short, narrowly triangular, curving posteriorly; <bold>dp</bold> directed laterobasally at base; <bold>mab</bold> directed basally and a little anteriorly, widening distally and divided into 2 lobes; longer anterior <bold>mab</bold> lobe medially concave with interior folds; shorter posterior <bold>mab</bold> lobe concave medially with flat, spike-like, basally directed process at medial edge; <bold>meb</bold> curving behind <bold>mab</bold>, divided at about one-third length into 2 paral<!--PageBreak-->lel processes, the shorter posteromedial process needle-like, the longer, wider anterolateral process terminating in triangular tooth.</p><fig id="F8" position="float" orientation="portrait"><label>Figure 8.</label><caption><p><italic><tp:taxon-name>Agathodesmus</tp:taxon-name></italic> spp. gonopod telopodites, not to same scale. <bold>A</bold>, <bold>B</bold> <italic><tp:taxon-name>Agathodesmus gayundah</tp:taxon-name></italic> sp. n., paratype ex QM S96039, right gonopod, posterior (<bold>A</bold>) and lateral (<bold>B</bold>) views <bold>C</bold>, <bold>D</bold> <italic><tp:taxon-name>Agathodesmus millaa</tp:taxon-name></italic> sp. n., paratype ex QM S96055, left gonopod, posterior (<bold>C</bold>) and lateral (<bold>D</bold>) views, <bold>as</bold> not shown in lateral view <bold>E</bold> <italic><tp:taxon-name>Agathodesmus quintanus</tp:taxon-name></italic> sp. n., paratype ex QM S96074, left gonopod, posterior and slightly basal view.</p></caption><graphic xmlns:xlink="http://www.w3.org/1999/xlink" xlink:href="ZooKeys-325-033-g008.jpg" position="float" orientation="portrait" xlink:type="simple"/></fig></tp:treatment-sec><tp:treatment-sec sec-type="Distribution"><title>Distribution.</title><p>Known only from rainforest on Hinchinbrook Island, east of Cardwell in tropical north Queensland (<xref ref-type="fig" rid="F13">Fig. 13A</xref>).</p></tp:treatment-sec><tp:treatment-sec sec-type="Name"><title>Name.</title><p>For the type locality, Gayundah Creek; noun in apposition.</p></tp:treatment-sec><tp:treatment-sec><!--Section generated to contain objects referenced in tp:taxon-treatment.--><fig id="F3" position="float" orientation="portrait"><label>Figure 3.</label><caption><p>'Pseudo-paranotum' extremes. Lateral (<bold>A</bold>, <bold>C</bold>) and dorsal (<bold>B</bold>, <bold>D</bold>) views of midbody rings of <italic><tp:taxon-name>Agathodesmus bucculentus</tp:taxon-name></italic> (Jeekel, 1986) (<bold>A</bold>, <bold>B</bold>; no pseudo-paranotum; male ex ANIC 64-000332) and <italic><tp:taxon-name>Agathodesmus gayundah</tp:taxon-name></italic> sp. n. (<bold>C</bold>, <bold>D</bold>; wide pseudo-paranotum, <bold>p</bold>; male paratype ex QM S96038). Scale bars = 0.25 mm; <bold>A</bold> reversed (left-right) for clarity.</p></caption><graphic xmlns:xlink="http://www.w3.org/1999/xlink" xlink:href="ZooKeys-325-033-g003.jpg" position="float" orientation="portrait" xlink:type="simple"/></fig><fig id="F13" position="float" orientation="portrait"><label>Figure 13.</label><caption><p>Localities in far north Queensland for <bold>A</bold> <italic><tp:taxon-name>Agathodesmus adelphus</tp:taxon-name></italic> sp. n. (open circle), <italic><tp:taxon-name>Agathodesmus agnus</tp:taxon-name></italic> sp. n. (open triangles), <italic><tp:taxon-name>Agathodesmus gayundah</tp:taxon-name></italic> sp. n. (filled triangle), <italic><tp:taxon-name>Agathodesmus hahnensis</tp:taxon-name></italic> sp. n. (open squares), <italic><tp:taxon-name>Agathodesmus kerensis</tp:taxon-name></italic> sp. n. (filled square), <italic><tp:taxon-name>Agathodesmus kirrama</tp:taxon-name></italic> sp. n. (filled circles), <italic><tp:taxon-name>Agathodesmus millaa</tp:taxon-name></italic> sp. n. (star) and <bold>B</bold> <italic><tp:taxon-name>Agathodesmus parapholeus</tp:taxon-name></italic> sp. n. (open circles), <italic><tp:taxon-name>Agathodesmus quintanus</tp:taxon-name></italic> sp. n. (crosses), <italic><tp:taxon-name>Agathodesmus sagma</tp:taxon-name></italic> sp. n. (open squares), <italic><tp:taxon-name>Agathodesmus summus</tp:taxon-name></italic> sp. n. (open triangles), and <italic><tp:taxon-name>Agathodesmus yuccabinensis</tp:taxon-name></italic> sp. n. (filled squares). Arrow in <bold>A</bold> indicates questionable, disjunct locality for <italic><tp:taxon-name>Agathodesmus aenigmaticus</tp:taxon-name></italic> sp. n. Mercator projections; inset shows location of main maps.</p></caption><graphic xmlns:xlink="http://www.w3.org/1999/xlink" xlink:href="ZooKeys-325-033-g013.jpg" position="float" orientation="portrait" xlink:type="simple"/></fig></tp:treatment-sec></tp:taxon-treatment>
