# Supplementary material for: New species of Agathodesmus Silvestri, 1910 from Australia (Diplopoda, Polydesmida, Haplodesmidae)
Source: Zookeys. 2013 Aug 20;(325):33–64. doi: 10.3897/zookeys.325.5932 (PMC3760138; doi:10.3897/zookeys.325.5932)
Supplement: XML Treatment for Agathodesmus hahnensis [file zookeys.325.5932-treatment10.xml]

<!DOCTYPE tp:taxon-treatment
  PUBLIC "-//TaxonX//DTD Taxonomic Treatment Publishing DTD v0 20100105//EN" "tax-treatment-NSO.dtd">
<tp:taxon-treatment xmlns:tp="http://www.plazi.org/taxpub"><tp:treatment-meta><mixed-citation publication-type="journal"><person-group><name><surname>Mesibov</surname><given-names>Robert</given-names></name></person-group><article-title>New species of <italic>Agathodesmus</italic> Silvestri, 1910 from Australia (Diplopoda, Polydesmida, Haplodesmidae)</article-title><source>Zookeys</source><day>20</day><month>8</month><year>2013</year><volume>2013</volume><issue>325</issue><fpage>33</fpage><lpage>64</lpage><pub-id pub-id-type="doi">10.3897/zookeys.325.5932</pub-id></mixed-citation></tp:treatment-meta><tp:nomenclature><tp:taxon-name>
                            <tp:taxon-name-part taxon-name-part-type="genus">Agathodesmus</tp:taxon-name-part>
                            <tp:taxon-name-part taxon-name-part-type="species">hahnensis</tp:taxon-name-part>
                            <object-id xmlns:xlink="http://www.w3.org/1999/xlink" xlink:type="simple">http://zoobank.org/DA20F497-5F24-402A-AB92-ED2C01361DF3</object-id>
                            <object-id xmlns:xlink="http://www.w3.org/1999/xlink" xlink:type="simple">http://species-id.net/wiki/Agathodesmus_hahnensis</object-id>
                        </tp:taxon-name><tp:taxon-status xmlns:xlink="http://www.w3.org/1999/xlink" xlink:type="simple">sp. n.</tp:taxon-status><xref ref-type="fig" rid="F7">Fig. 7D</xref></tp:nomenclature><tp:treatment-sec sec-type="Holotype"><title>Holotype.</title><p>Male, Hahn Tableland, N end, Qld, <named-content xmlns:xlink="http://www.w3.org/1999/xlink" content-type="dwc:verbatimCoordinates" xlink:type="simple">16°48'35"S, 145°10'53"E</named-content> ±500 m, 950–1000 m a.s.l., 11-14 December 1995, G. Monteith, G. Thompson and D. Cook, rainforest, QM S96040 (ex S38962).</p></tp:treatment-sec><tp:treatment-sec sec-type="Paratypes"><title>Paratypes.</title><p>9 males, 6 females, details as for holotype, QM S38962.</p></tp:treatment-sec><tp:treatment-sec sec-type="Other material"><title>Other material.</title><p><bold>QM:</bold> 1 male, Mt Finnigan, 37 km S of Cooktown, Qld, <named-content xmlns:xlink="http://www.w3.org/1999/xlink" content-type="dwc:verbatimCoordinates" xlink:type="simple">15°48'53"S, 145°16'28"E</named-content> ±500 m, 850–1100 m a.s.l., 22 April 1982, G. Monteith, D. Yeates and D. Cook, rainforest, S96044; 1 male, Mossman Bluff track, 9 km W of Mossman, Qld, <named-content xmlns:xlink="http://www.w3.org/1999/xlink" content-type="dwc:verbatimCoordinates" xlink:type="simple">16°27'52"S, 145°17'12"E</named-content> ±500 m, 1000 m a.s.l., 22-24 December 1989, G. Monteith and G. Thompson, pitfall trap, S96042; 1 male, 1 stadium 7 female, 10 km N of Mt Lewis, Qld, <named-content xmlns:xlink="http://www.w3.org/1999/xlink" content-type="dwc:verbatimCoordinates" xlink:type="simple">16°29'29"S, 145°15'10"E</named-content> ±500 m, 1100 m a.s.l., 25 November 1990, G. Monteith, G. Thompson, D. Cook, R. Sheridan and H. Janetzki, S96043; 1 male, 1 female, Mt Misery road, Qld, <named-content xmlns:xlink="http://www.w3.org/1999/xlink" content-type="dwc:verbatimCoordinates" xlink:type="simple">15°52'39"S, 145°12'58"E</named-content> ±500 m, 730 m a.s.l., 2 January 1991, ANZSES personnel, S37591; 1 female, Graham <!--PageBreak-->Range, Qld, <named-content xmlns:xlink="http://www.w3.org/1999/xlink" content-type="dwc:verbatimCoordinates" xlink:type="simple">17°16'24"S, 145°57'58"E</named-content> ±500 m, 550 m a.s.l., 1 November 1995, G. Monteith, pyrethrum, trees and logs, S96041; 2 males, same details but 8-9 December 1995, G. Monteith, G. Thompson and D. Cook, S38960. <bold>ANIC:</bold> 1 male, Windsor Tableland, 1.2 km past barracks, Qld, <named-content xmlns:xlink="http://www.w3.org/1999/xlink" content-type="dwc:verbatimCoordinates" xlink:type="simple">16°15'10"S, 145°02'30"E</named-content> ±500 m, 1060 m a.s.l., 8 February 1998, G. Monteith and D. Cook, ANIC berlesate 1831, 64-000338.</p></tp:treatment-sec><tp:treatment-sec sec-type="Diagnostic description"><title>Diagnostic description.</title><p>Male and female with head + 20 rings. Colour in alcohol very pale yellow. Male/female ca 9.0/10.0 mm long; ring 12 maximum diameter ca 0.8/1.0 mm, maximum width ca 0.9/1.2 mm. Metatergal tubercles in 10-12 irregular transverse rows, mainly without setae; metatergal setae short with slightly flared tips; lateralmost row of tubercles enlarged, together with more medial 1-2 rows forming prominent pseudo-paranotum with 6 marginal tubercles. Male leg 6 coxa with small, rounded, mediodistal projection. Telopodite (<xref ref-type="fig" rid="F7">Fig. 7D</xref>) with <bold>pp</bold> straight, slightly flattened mediolaterally; <bold>at</bold> in oblique plane (facing posterolaterally), short, narrowly triangular, curving posteriorly; <bold>dp</bold> directed laterobasally at base; <bold>mab</bold> deeply divided into 3 lobes: 2 anterolateral lobes curving anteriorly, then posterolaterally, narrowing and with upturned apices, and a basally directed posteromedial lobe widely divaricate at mid-length; <bold>meb</bold> curving behind <bold>mab</bold>, divided at ca one-third length into 2 closely appressed, needle-like processes, terminating between divaricate posteromedial and curved anterolateral lobes of <bold>mab</bold>.</p></tp:treatment-sec><tp:treatment-sec sec-type="Distribution"><title>Distribution.</title><p>Rainforest in tropical north Queensland from Mt Finnigan near Cooktown south to the Graham Range, a linear extent of ca 180 km (<xref ref-type="fig" rid="F13">Fig. 13A</xref>). Co-occurs with <italic><tp:taxon-name>Agathodesmus quintanus</tp:taxon-name></italic> sp. n. in the Graham Range.</p></tp:treatment-sec><tp:treatment-sec sec-type="Name"><title>Name.</title><p>For the type locality, the Hahn Plateau; adjective.</p></tp:treatment-sec><tp:treatment-sec><!--Section generated to contain objects referenced in tp:taxon-treatment.--><fig id="F7" position="float" orientation="portrait"><label>Figure 7.</label><caption><p>Posterior gonopod views. <bold>A</bold> <italic><tp:taxon-name>Agathodesmus bonang</tp:taxon-name></italic> sp. n., paratype ex series NMV K-11861-11869 <bold>B</bold> <italic><tp:taxon-name>Agathodesmus carorum</tp:taxon-name></italic> sp. n., NMV K-11884 <bold>C</bold> <italic><tp:taxon-name>Agathodesmus chandleri</tp:taxon-name></italic> sp. n., paratype ex series SAM OM-2004-2018 <bold>D</bold> <italic><tp:taxon-name>Agathodesmus hahnensis</tp:taxon-name></italic> sp. n., paratype ex QM S38962. <bold>B</bold> is uncoated specimen; scale bars: <bold>A</bold>, <bold>B</bold>, <bold>C</bold> = 0.1 mm, <bold>D</bold> = 0.2 mm.</p></caption><graphic xmlns:xlink="http://www.w3.org/1999/xlink" xlink:href="ZooKeys-325-033-g007.jpg" position="float" orientation="portrait" xlink:type="simple"/></fig><fig id="F13" position="float" orientation="portrait"><label>Figure 13.</label><caption><p>Localities in far north Queensland for <bold>A</bold> <italic><tp:taxon-name>Agathodesmus adelphus</tp:taxon-name></italic> sp. n. (open circle), <italic><tp:taxon-name>Agathodesmus agnus</tp:taxon-name></italic> sp. n. (open triangles), <italic><tp:taxon-name>Agathodesmus gayundah</tp:taxon-name></italic> sp. n. (filled triangle), <italic><tp:taxon-name>Agathodesmus hahnensis</tp:taxon-name></italic> sp. n. (open squares), <italic><tp:taxon-name>Agathodesmus kerensis</tp:taxon-name></italic> sp. n. (filled square), <italic><tp:taxon-name>Agathodesmus kirrama</tp:taxon-name></italic> sp. n. (filled circles), <italic><tp:taxon-name>Agathodesmus millaa</tp:taxon-name></italic> sp. n. (star) and <bold>B</bold> <italic><tp:taxon-name>Agathodesmus parapholeus</tp:taxon-name></italic> sp. n. (open circles), <italic><tp:taxon-name>Agathodesmus quintanus</tp:taxon-name></italic> sp. n. (crosses), <italic><tp:taxon-name>Agathodesmus sagma</tp:taxon-name></italic> sp. n. (open squares), <italic><tp:taxon-name>Agathodesmus summus</tp:taxon-name></italic> sp. n. (open triangles), and <italic><tp:taxon-name>Agathodesmus yuccabinensis</tp:taxon-name></italic> sp. n. (filled squares). Arrow in <bold>A</bold> indicates questionable, disjunct locality for <italic><tp:taxon-name>Agathodesmus aenigmaticus</tp:taxon-name></italic> sp. n. Mercator projections; inset shows location of main maps.</p></caption><graphic xmlns:xlink="http://www.w3.org/1999/xlink" xlink:href="ZooKeys-325-033-g013.jpg" position="float" orientation="portrait" xlink:type="simple"/></fig></tp:treatment-sec></tp:taxon-treatment>
