# Supplementary material for: New species of Agathodesmus Silvestri, 1910 from Australia (Diplopoda, Polydesmida, Haplodesmidae)
Source: Zookeys. 2013 Aug 20;(325):33–64. doi: 10.3897/zookeys.325.5932 (PMC3760138; doi:10.3897/zookeys.325.5932)
Supplement: XML Treatment for Agathodesmus kerensis [file zookeys.325.5932-treatment11.xml]

<!DOCTYPE tp:taxon-treatment
  PUBLIC "-//TaxonX//DTD Taxonomic Treatment Publishing DTD v0 20100105//EN" "tax-treatment-NSO.dtd">
<tp:taxon-treatment xmlns:tp="http://www.plazi.org/taxpub"><tp:treatment-meta><mixed-citation publication-type="journal"><person-group><name><surname>Mesibov</surname><given-names>Robert</given-names></name></person-group><article-title>New species of <italic>Agathodesmus</italic> Silvestri, 1910 from Australia (Diplopoda, Polydesmida, Haplodesmidae)</article-title><source>Zookeys</source><day>20</day><month>8</month><year>2013</year><volume>2013</volume><issue>325</issue><fpage>33</fpage><lpage>64</lpage><pub-id pub-id-type="doi">10.3897/zookeys.325.5932</pub-id></mixed-citation></tp:treatment-meta><tp:nomenclature><tp:taxon-name>
                            <tp:taxon-name-part taxon-name-part-type="genus">Agathodesmus</tp:taxon-name-part>
                            <tp:taxon-name-part taxon-name-part-type="species">kerensis</tp:taxon-name-part>
                            <object-id xmlns:xlink="http://www.w3.org/1999/xlink" xlink:type="simple">http://zoobank.org/92DA65F0-C022-4642-99AD-BE9835F8EE72</object-id>
                            <object-id xmlns:xlink="http://www.w3.org/1999/xlink" xlink:type="simple">http://species-id.net/wiki/Agathodesmus_kerensis</object-id>
                        </tp:taxon-name><tp:taxon-status xmlns:xlink="http://www.w3.org/1999/xlink" xlink:type="simple">sp. n.</tp:taxon-status><xref ref-type="fig" rid="F9">Fig. 9A</xref></tp:nomenclature><tp:treatment-sec sec-type="Holotype"><title>Holotype.</title><p>Male, Bellenden Ker Range, Qld, summit TV station, <named-content xmlns:xlink="http://www.w3.org/1999/xlink" content-type="dwc:verbatimCoordinates" xlink:type="simple">17°15'50"S, 145°51'14"E</named-content> ±100m, 1550 m a.s.l., 25-31 October 1981, Queensland Museum and Earthwatch personnel, QM S96045.</p></tp:treatment-sec><tp:treatment-sec sec-type="Paratypes"><title>Paratypes.</title><p><bold>QM:</bold> 2 males, 1 stadium 6 female, details as for holotype, S96046; 3 males, same details but 1–7 November 1981, S96047; 2 males, same details but 1–7 November 1981, QM berlesate 338, rainforest, sieved litter, S96048.</p></tp:treatment-sec><tp:treatment-sec sec-type="Other material"><title>Other material.</title><p>None.</p></tp:treatment-sec><tp:treatment-sec sec-type="Diagnostic description"><title>Diagnostic description.</title><p>Male with head + 19 rings. Colour in alcohol brownish yellow. Male ca 8.0 mm long; ring 12 maximum diameter ca 0.6 mm, maximum width ca 0.65 mm. Metatergal tubercles in ca 10 irregular transverse rows, mainly without setae; metatergal setae short with slightly flared tips; lateralmost row of tubercles not enlarged, not forming pseudo-paranotum. Male leg 6 coxa with small, rounded, mediodistal projection. Telopodite (<xref ref-type="fig" rid="F9">Fig. 9A</xref>) with <bold>pp</bold> curving anteriorly, then distally at <!--PageBreak-->base, slightly flattened anteroposteriorly; <bold>at</bold> in oblique plane (facing posterolaterally), short, narrowly triangular, arising abruptly from medial side of truncate <bold>pp</bold> apex, curving slightly posterolaterally; <bold>dp</bold> directed posterobasally at base; <bold>mab</bold> divided into 2 distally notched lobes, the posterior lobe curving medially and terminating in a basally directed point; <bold>meb</bold> broad, not divided, curving behind <bold>mab</bold>, apex slightly expanded.</p><fig id="F9" position="float" orientation="portrait"><label>Figure 9.</label><caption><p>Posterior gonopod views. <bold>A</bold> <italic><tp:taxon-name>Agathodesmus kerensis</tp:taxon-name></italic> sp. n., paratype ex QM S96046 <bold>B</bold> <italic><tp:taxon-name>Agathodesmus kirrama</tp:taxon-name></italic> sp. n., paratype ex QM S96051 <bold>C</bold> <italic><tp:taxon-name>Agathodesmus morwellensis</tp:taxon-name></italic> sp. n., paratype, NMV K-11889 <bold>D</bold> <italic><tp:taxon-name>Agathodesmus parapholeus</tp:taxon-name></italic> sp. n., paratype ex QM S96057. <bold>A</bold>, <bold>C</bold>, <bold>D</bold> are uncoated specimens; scale bars: <bold>A</bold>, <bold>C</bold> = 0.1 mm, <bold>B</bold>, <bold>D</bold> = 0.2 mm.</p></caption><graphic xmlns:xlink="http://www.w3.org/1999/xlink" xlink:href="ZooKeys-325-033-g009.jpg" position="float" orientation="portrait" xlink:type="simple"/></fig><fig id="F10" position="float" orientation="portrait"><label>Figure 10.</label><caption><p><bold>A</bold>–<bold>C</bold>, posterior gonopod views. <bold>A</bold> <italic><tp:taxon-name>Agathodesmus sagma</tp:taxon-name></italic> sp. n., paratype ex QM S96076 <bold>B</bold> <italic><tp:taxon-name>Agathodesmus summus</tp:taxon-name></italic> sp. n., paratype ex QM S96091 <bold>C</bold> <italic><tp:taxon-name>Agathodesmus yuccabinensis</tp:taxon-name></italic> sp. n., paratype ex QM S96094 <bold>D</bold> Midbody ozopore (arrow) of <italic><tp:taxon-name>Agathodesmus agnus</tp:taxon-name></italic> sp. n., male paratype ex QM S96021. <bold>B</bold> is uncoated specimen; scale bars: <bold>A</bold>, <bold>C</bold> = 0.1 mm, <bold>B</bold> = 0.2 mm, <bold>D</bold> = 0.05 mm.</p></caption><graphic xmlns:xlink="http://www.w3.org/1999/xlink" xlink:href="ZooKeys-325-033-g010.jpg" position="float" orientation="portrait" xlink:type="simple"/></fig><fig id="F11" position="float" orientation="portrait"><label>Figure 11.</label><caption><p>Localities for <italic><tp:taxon-name>Agathodesmus bonang</tp:taxon-name></italic> sp. n. (filled triangles), <italic><tp:taxon-name>Agathodesmus carorum</tp:taxon-name></italic> sp. n. (open circles), <italic><tp:taxon-name>Agathodesmus johnsi</tp:taxon-name></italic> Mesibov, 2009 (star), <italic><tp:taxon-name>Agathodesmus morwellensis</tp:taxon-name></italic> sp. n. (filled squares) and <italic><tp:taxon-name>Agathodesmus steeli</tp:taxon-name></italic> Silvestri, 1910 (crosses). Mercator projection; ACT = Australian Capital Territory, NSW = New South Wales, VIC = Victoria. Inset shows location of main map.</p></caption><graphic xmlns:xlink="http://www.w3.org/1999/xlink" xlink:href="ZooKeys-325-033-g011.jpg" position="float" orientation="portrait" xlink:type="simple"/></fig><fig id="F12" position="float" orientation="portrait"><label>Figure 12.</label><caption><p>Localities for <italic><tp:taxon-name>Agathodesmus aenigmaticus</tp:taxon-name></italic> sp. n. (filled square) and <italic><tp:taxon-name>Agathodesmus bucculentus</tp:taxon-name></italic> (Jeekel, 1986) (open circles) in central coastal Queensland. Mercator projection; inset shows location of main map.</p></caption><graphic xmlns:xlink="http://www.w3.org/1999/xlink" xlink:href="ZooKeys-325-033-g012.jpg" position="float" orientation="portrait" xlink:type="simple"/></fig><fig id="F13" position="float" orientation="portrait"><label>Figure 13.</label><caption><p>Localities in far north Queensland for <bold>A</bold> <italic><tp:taxon-name>Agathodesmus adelphus</tp:taxon-name></italic> sp. n. (open circle), <italic><tp:taxon-name>Agathodesmus agnus</tp:taxon-name></italic> sp. n. (open triangles), <italic><tp:taxon-name>Agathodesmus gayundah</tp:taxon-name></italic> sp. n. (filled triangle), <italic><tp:taxon-name>Agathodesmus hahnensis</tp:taxon-name></italic> sp. n. (open squares), <italic><tp:taxon-name>Agathodesmus kerensis</tp:taxon-name></italic> sp. n. (filled square), <italic><tp:taxon-name>Agathodesmus kirrama</tp:taxon-name></italic> sp. n. (filled circles), <italic><tp:taxon-name>Agathodesmus millaa</tp:taxon-name></italic> sp. n. (star) and <bold>B</bold> <italic><tp:taxon-name>Agathodesmus parapholeus</tp:taxon-name></italic> sp. n. (open circles), <italic><tp:taxon-name>Agathodesmus quintanus</tp:taxon-name></italic> sp. n. (crosses), <italic><tp:taxon-name>Agathodesmus sagma</tp:taxon-name></italic> sp. n. (open squares), <italic><tp:taxon-name>Agathodesmus summus</tp:taxon-name></italic> sp. n. (open triangles), and <italic><tp:taxon-name>Agathodesmus yuccabinensis</tp:taxon-name></italic> sp. n. (filled squares). Arrow in <bold>A</bold> indicates questionable, disjunct locality for <italic><tp:taxon-name>Agathodesmus aenigmaticus</tp:taxon-name></italic> sp. n. Mercator projections; inset shows location of main maps.</p></caption><graphic xmlns:xlink="http://www.w3.org/1999/xlink" xlink:href="ZooKeys-325-033-g013.jpg" position="float" orientation="portrait" xlink:type="simple"/></fig></tp:treatment-sec><tp:treatment-sec sec-type="Distribution"><title>Distribution.</title><p>Known only from rainforest on the summit of Mt Bellenden Ker in tropical north Queensland (<xref ref-type="fig" rid="F13">Fig. 13A</xref>). <italic><tp:taxon-name>Agathodesmus quintanus</tp:taxon-name></italic> sp. n. occurs lower down on the same mountain.</p></tp:treatment-sec><tp:treatment-sec sec-type="Name"><title>Name.</title><p>For the type locality, Mt Bellenden Ker; adjective.</p></tp:treatment-sec><tp:treatment-sec sec-type="Remarks"><title>Remarks.</title><p>Latitude/longitude data corrected following <xref ref-type="bibr" rid="B12">Mesibov (2012b)</xref>.</p><!--PageBreak--></tp:treatment-sec><ref-list><ref id="B12"><mixed-citation xmlns:xlink="http://www.w3.org/1999/xlink" xlink:type="simple"><person-group><name name-style="western"><surname>Mesibov</surname><given-names>R</given-names></name></person-group> (<year>2012b</year>) <article-title>Known unknowns, Google Earth, plate tectonics and Mt Bellenden Ker: some thoughts on locality data.</article-title><source>ZooKeys</source><volume>247</volume>: <fpage>61</fpage>-<lpage>67</lpage>. doi: <ext-link ext-link-type="uri" xlink:href="http://dx.doi.org/10.3897/zookeys.247.4195" xlink:type="simple">10.3897/zookeys.247.4195</ext-link></mixed-citation></ref></ref-list></tp:taxon-treatment>
