# Supplementary material for: New species of Agathodesmus Silvestri, 1910 from Australia (Diplopoda, Polydesmida, Haplodesmidae)
Source: Zookeys. 2013 Aug 20;(325):33–64. doi: 10.3897/zookeys.325.5932 (PMC3760138; doi:10.3897/zookeys.325.5932)
Supplement: XML Treatment for Agathodesmus kirrama [file zookeys.325.5932-treatment12.xml]

<!DOCTYPE tp:taxon-treatment
  PUBLIC "-//TaxonX//DTD Taxonomic Treatment Publishing DTD v0 20100105//EN" "tax-treatment-NSO.dtd">
<tp:taxon-treatment xmlns:tp="http://www.plazi.org/taxpub"><tp:treatment-meta><mixed-citation publication-type="journal"><person-group><name><surname>Mesibov</surname><given-names>Robert</given-names></name></person-group><article-title>New species of <italic>Agathodesmus</italic> Silvestri, 1910 from Australia (Diplopoda, Polydesmida, Haplodesmidae)</article-title><source>Zookeys</source><day>20</day><month>8</month><year>2013</year><volume>2013</volume><issue>325</issue><fpage>33</fpage><lpage>64</lpage><pub-id pub-id-type="doi">10.3897/zookeys.325.5932</pub-id></mixed-citation></tp:treatment-meta><tp:nomenclature><tp:taxon-name>
                            <tp:taxon-name-part taxon-name-part-type="genus">Agathodesmus</tp:taxon-name-part>
                            <tp:taxon-name-part taxon-name-part-type="species">kirrama</tp:taxon-name-part>
                            <object-id xmlns:xlink="http://www.w3.org/1999/xlink" xlink:type="simple">http://zoobank.org/2D19A715-D908-40DD-80C4-4DA9EAC3A65F</object-id>
                            <object-id xmlns:xlink="http://www.w3.org/1999/xlink" xlink:type="simple">http://species-id.net/wiki/Agathodesmus_kirrama</object-id>
                        </tp:taxon-name><tp:taxon-status xmlns:xlink="http://www.w3.org/1999/xlink" xlink:type="simple">sp. n.</tp:taxon-status><xref ref-type="fig" rid="F9">Fig. 9B</xref></tp:nomenclature><tp:treatment-sec sec-type="Holotype"><title>Holotype.</title><p>Male, Mt Pershouse, Kirrama Range, Qld, <named-content xmlns:xlink="http://www.w3.org/1999/xlink" content-type="dwc:verbatimCoordinates" xlink:type="simple">18°13'30"S, 145°47'42"E</named-content> ±500m, 12 December 1986, G. Monteith and G. Thompson, QM berlesate 734, rainforest, sieved litter, QM S96049.</p></tp:treatment-sec><tp:treatment-sec sec-type="Paratypes"><title>Paratypes.</title><p><bold>QM</bold>: 4 males, 1 female, 1 stadium 6 male, details as for holotype, S96051; 2 males, 2 females, same details but QM berlesate 735, S96050.</p></tp:treatment-sec><tp:treatment-sec sec-type="Other material"><title>Other material.</title><p><bold>QM</bold>: 1 male, 2 females, Mt Hosie, Kirrama Range Qld, <named-content xmlns:xlink="http://www.w3.org/1999/xlink" content-type="dwc:verbatimCoordinates" xlink:type="simple">18°12'29"S, 145°46'41"E</named-content> ±500m, 800 m a.s.l., 10 December 1986, G. Monteith and G. Thompson, S96052; 2 males, same details but 930 m a.s.l., 11 December 1986, QM berlesate 733, rainforest, sieved litter, S96053.</p></tp:treatment-sec><tp:treatment-sec sec-type="Diagnostic description"><title>Diagnostic description.</title><p>Male and female with head + 19 rings. Colour in alcohol pale yellow. Male/female ca 10.0/10.5 mm long; ring 12 maximum diameter ca 0.75/0.8 mm, maximum width ca 0.8/0.9 mm. Metatergal tubercles in 12-16 irregular transverse rows, mainly without setae; metatergal setae short with slightly flared tips; lateralmost row of tubercles not enlarged, not forming pseudo-paranotum. Legs 6 and 7 coxae with long mediodistal projections (shorter on leg 7) with rounded tips. Telopodite (<xref ref-type="fig" rid="F9">Fig. 9B</xref>) with <bold>pp</bold> straight; <bold>at</bold> in transverse plane, short and narrowly triangular, tip not curving posteriorly (curve in <xref ref-type="fig" rid="F9">Fig. 9B</xref> is artefact of drying); <bold>dp</bold> directed posterobasally and laterally at base; <bold>mab</bold> divided into 3 lobes increasing in width and length from anterior to posterior, with anterior lobe curving medially and pointed, middle lobe distally truncate, posterior lobe distally expanded, the distal margin curving cup-like anteriorly and with small notch near medial edge; <bold>meb</bold> curving behind <bold>mab</bold>, divided at ca one-quarter length into 2 subequal, closely appressed, needle-like processes.</p></tp:treatment-sec><tp:treatment-sec sec-type="Distribution"><title>Distribution.</title><p>Known only from rainforest on Mt Hosie and Mt Pershouse, ca 3 km apart in tropical north Queensland (<xref ref-type="fig" rid="F13">Fig. 13A</xref>). Co-occurs with <italic><tp:taxon-name>Agathodesmus yuccabinensis</tp:taxon-name></italic> sp. n. on Mt Hosie.</p></tp:treatment-sec><tp:treatment-sec sec-type="Name"><title>Name.</title><p>For the Kirrama Range; noun in apposition.</p></tp:treatment-sec><tp:treatment-sec><!--Section generated to contain objects referenced in tp:taxon-treatment.--><fig id="F9" position="float" orientation="portrait"><label>Figure 9.</label><caption><p>Posterior gonopod views. <bold>A</bold> <italic><tp:taxon-name>Agathodesmus kerensis</tp:taxon-name></italic> sp. n., paratype ex QM S96046 <bold>B</bold> <italic><tp:taxon-name>Agathodesmus kirrama</tp:taxon-name></italic> sp. n., paratype ex QM S96051 <bold>C</bold> <italic><tp:taxon-name>Agathodesmus morwellensis</tp:taxon-name></italic> sp. n., paratype, NMV K-11889 <bold>D</bold> <italic><tp:taxon-name>Agathodesmus parapholeus</tp:taxon-name></italic> sp. n., paratype ex QM S96057. <bold>A</bold>, <bold>C</bold>, <bold>D</bold> are uncoated specimens; scale bars: <bold>A</bold>, <bold>C</bold> = 0.1 mm, <bold>B</bold>, <bold>D</bold> = 0.2 mm.</p></caption><graphic xmlns:xlink="http://www.w3.org/1999/xlink" xlink:href="ZooKeys-325-033-g009.jpg" position="float" orientation="portrait" xlink:type="simple"/></fig><fig id="F13" position="float" orientation="portrait"><label>Figure 13.</label><caption><p>Localities in far north Queensland for <bold>A</bold> <italic><tp:taxon-name>Agathodesmus adelphus</tp:taxon-name></italic> sp. n. (open circle), <italic><tp:taxon-name>Agathodesmus agnus</tp:taxon-name></italic> sp. n. (open triangles), <italic><tp:taxon-name>Agathodesmus gayundah</tp:taxon-name></italic> sp. n. (filled triangle), <italic><tp:taxon-name>Agathodesmus hahnensis</tp:taxon-name></italic> sp. n. (open squares), <italic><tp:taxon-name>Agathodesmus kerensis</tp:taxon-name></italic> sp. n. (filled square), <italic><tp:taxon-name>Agathodesmus kirrama</tp:taxon-name></italic> sp. n. (filled circles), <italic><tp:taxon-name>Agathodesmus millaa</tp:taxon-name></italic> sp. n. (star) and <bold>B</bold> <italic><tp:taxon-name>Agathodesmus parapholeus</tp:taxon-name></italic> sp. n. (open circles), <italic><tp:taxon-name>Agathodesmus quintanus</tp:taxon-name></italic> sp. n. (crosses), <italic><tp:taxon-name>Agathodesmus sagma</tp:taxon-name></italic> sp. n. (open squares), <italic><tp:taxon-name>Agathodesmus summus</tp:taxon-name></italic> sp. n. (open triangles), and <italic><tp:taxon-name>Agathodesmus yuccabinensis</tp:taxon-name></italic> sp. n. (filled squares). Arrow in <bold>A</bold> indicates questionable, disjunct locality for <italic><tp:taxon-name>Agathodesmus aenigmaticus</tp:taxon-name></italic> sp. n. Mercator projections; inset shows location of main maps.</p></caption><graphic xmlns:xlink="http://www.w3.org/1999/xlink" xlink:href="ZooKeys-325-033-g013.jpg" position="float" orientation="portrait" xlink:type="simple"/></fig></tp:treatment-sec></tp:taxon-treatment>
