# Supplementary material for: New species of Agathodesmus Silvestri, 1910 from Australia (Diplopoda, Polydesmida, Haplodesmidae)
Source: Zookeys. 2013 Aug 20;(325):33–64. doi: 10.3897/zookeys.325.5932 (PMC3760138; doi:10.3897/zookeys.325.5932)
Supplement: XML Treatment for Agathodesmus millaa [file zookeys.325.5932-treatment13.xml]

<!DOCTYPE tp:taxon-treatment
  PUBLIC "-//TaxonX//DTD Taxonomic Treatment Publishing DTD v0 20100105//EN" "tax-treatment-NSO.dtd">
<tp:taxon-treatment xmlns:tp="http://www.plazi.org/taxpub"><tp:treatment-meta><mixed-citation publication-type="journal"><person-group><name><surname>Mesibov</surname><given-names>Robert</given-names></name></person-group><article-title>New species of <italic>Agathodesmus</italic> Silvestri, 1910 from Australia (Diplopoda, Polydesmida, Haplodesmidae)</article-title><source>Zookeys</source><day>20</day><month>8</month><year>2013</year><volume>2013</volume><issue>325</issue><fpage>33</fpage><lpage>64</lpage><pub-id pub-id-type="doi">10.3897/zookeys.325.5932</pub-id></mixed-citation></tp:treatment-meta><tp:nomenclature><tp:taxon-name>
                            <tp:taxon-name-part taxon-name-part-type="genus">Agathodesmus</tp:taxon-name-part>
                            <tp:taxon-name-part taxon-name-part-type="species">millaa</tp:taxon-name-part>
                            <object-id xmlns:xlink="http://www.w3.org/1999/xlink" xlink:type="simple">http://zoobank.org/6D607416-62E9-4A33-8687-1A390D172A19</object-id>
                            <object-id xmlns:xlink="http://www.w3.org/1999/xlink" xlink:type="simple">http://species-id.net/wiki/Agathodesmus_millaa</object-id>
                        </tp:taxon-name><tp:taxon-status xmlns:xlink="http://www.w3.org/1999/xlink" xlink:type="simple">sp. n.</tp:taxon-status><xref ref-type="fig" rid="F8">Figs 8C, 8D</xref></tp:nomenclature><tp:treatment-sec sec-type="Holotype"><title>Holotype.</title><p>Male, Mt Fisher, 7 km SW of Millaa Millaa, Qld, Whiteing Road, <named-content xmlns:xlink="http://www.w3.org/1999/xlink" content-type="dwc:verbatimCoordinates" xlink:type="simple">17°33'56"S, 145°33'47"E</named-content> ±500m, 1200 m a.s.l., 5 May 1983, G. Monteith and D. Yeates, QM berlesate 583, moss on rocks and logs; in 3 pieces in genitalia vial, QM S96054.</p></tp:treatment-sec><tp:treatment-sec sec-type="Paratypes"><title>Paratypes.</title><p>1 male, 1 stadium 5 male, details as for holotype, QM S96055.</p><!--PageBreak--></tp:treatment-sec><tp:treatment-sec sec-type="Other material"><title>Other material.</title><p>None.</p></tp:treatment-sec><tp:treatment-sec sec-type="Diagnostic description"><title>Diagnostic description.</title><p>Male with head + 19 rings. Colour in alcohol pale yellow. Male ca 7.5 mm long; ring 12 maximum diameter ca 0.5 mm, maximum width ca 0.6 mm. Metatergal tubercles in ca 10-12 irregular transverse rows, mainly without setae; metatergal setae short with slightly flared tips; lateralmost row of tubercles not enlarged, not forming pseudo-paranotum. Male leg 6 without coxal projection. Telopodite (<xref ref-type="fig" rid="F8">Figs 8C, 8D</xref>) with <bold>pp</bold> curving posteriorly, anteroposte<!--PageBreak-->riorly flattened (wider in posterior view than lateral); <bold>at</bold> in oblique plane (facing posterolaterally), short, narrowly triangular, curving posterolaterally; <bold>dp</bold> directed posterobasally and laterally at base, a small, rounded, mediolaterally flattened tab arising on posterior surface just above (basal to) <bold>mab</bold> origin; <bold>mab</bold> divided into 2 lobes; lateral <bold>mab</bold> lobe terminating in basomedially curving, finger-like process; medial <bold>mab</bold> lobe curving medially, divided into broad medial and narrow, distally expanded lateral process with truncate distal margin; <bold>meb</bold> curving behind <bold>mab</bold>, divided near base into needle-like, basally directed medial process and long, broad lateral process curving medially and terminating in short, broad hook behind medial lobe of <bold>mab</bold>.</p></tp:treatment-sec><tp:treatment-sec sec-type="Distribution"><title>Distribution.</title><p>Known only from rainforest at the type locality on the Atherton Tableland in tropical north Queensland (<xref ref-type="fig" rid="F13">Fig. 13A</xref>).</p></tp:treatment-sec><tp:treatment-sec sec-type="Name"><title>Name.</title><p>For the type locality, Millaa Millaa; noun in apposition.</p></tp:treatment-sec><tp:treatment-sec><!--Section generated to contain objects referenced in tp:taxon-treatment.--><fig id="F8" position="float" orientation="portrait"><label>Figure 8.</label><caption><p><italic><tp:taxon-name>Agathodesmus</tp:taxon-name></italic> spp. gonopod telopodites, not to same scale. <bold>A</bold>, <bold>B</bold> <italic><tp:taxon-name>Agathodesmus gayundah</tp:taxon-name></italic> sp. n., paratype ex QM S96039, right gonopod, posterior (<bold>A</bold>) and lateral (<bold>B</bold>) views <bold>C</bold>, <bold>D</bold> <italic><tp:taxon-name>Agathodesmus millaa</tp:taxon-name></italic> sp. n., paratype ex QM S96055, left gonopod, posterior (<bold>C</bold>) and lateral (<bold>D</bold>) views, <bold>as</bold> not shown in lateral view <bold>E</bold> <italic><tp:taxon-name>Agathodesmus quintanus</tp:taxon-name></italic> sp. n., paratype ex QM S96074, left gonopod, posterior and slightly basal view.</p></caption><graphic xmlns:xlink="http://www.w3.org/1999/xlink" xlink:href="ZooKeys-325-033-g008.jpg" position="float" orientation="portrait" xlink:type="simple"/></fig><fig id="F13" position="float" orientation="portrait"><label>Figure 13.</label><caption><p>Localities in far north Queensland for <bold>A</bold> <italic><tp:taxon-name>Agathodesmus adelphus</tp:taxon-name></italic> sp. n. (open circle), <italic><tp:taxon-name>Agathodesmus agnus</tp:taxon-name></italic> sp. n. (open triangles), <italic><tp:taxon-name>Agathodesmus gayundah</tp:taxon-name></italic> sp. n. (filled triangle), <italic><tp:taxon-name>Agathodesmus hahnensis</tp:taxon-name></italic> sp. n. (open squares), <italic><tp:taxon-name>Agathodesmus kerensis</tp:taxon-name></italic> sp. n. (filled square), <italic><tp:taxon-name>Agathodesmus kirrama</tp:taxon-name></italic> sp. n. (filled circles), <italic><tp:taxon-name>Agathodesmus millaa</tp:taxon-name></italic> sp. n. (star) and <bold>B</bold> <italic><tp:taxon-name>Agathodesmus parapholeus</tp:taxon-name></italic> sp. n. (open circles), <italic><tp:taxon-name>Agathodesmus quintanus</tp:taxon-name></italic> sp. n. (crosses), <italic><tp:taxon-name>Agathodesmus sagma</tp:taxon-name></italic> sp. n. (open squares), <italic><tp:taxon-name>Agathodesmus summus</tp:taxon-name></italic> sp. n. (open triangles), and <italic><tp:taxon-name>Agathodesmus yuccabinensis</tp:taxon-name></italic> sp. n. (filled squares). Arrow in <bold>A</bold> indicates questionable, disjunct locality for <italic><tp:taxon-name>Agathodesmus aenigmaticus</tp:taxon-name></italic> sp. n. Mercator projections; inset shows location of main maps.</p></caption><graphic xmlns:xlink="http://www.w3.org/1999/xlink" xlink:href="ZooKeys-325-033-g013.jpg" position="float" orientation="portrait" xlink:type="simple"/></fig></tp:treatment-sec></tp:taxon-treatment>
