# Supplementary material for: New species of Agathodesmus Silvestri, 1910 from Australia (Diplopoda, Polydesmida, Haplodesmidae)
Source: Zookeys. 2013 Aug 20;(325):33–64. doi: 10.3897/zookeys.325.5932 (PMC3760138; doi:10.3897/zookeys.325.5932)
Supplement: XML Treatment for Agathodesmus morwellensis [file zookeys.325.5932-treatment14.xml]

<!DOCTYPE tp:taxon-treatment
  PUBLIC "-//TaxonX//DTD Taxonomic Treatment Publishing DTD v0 20100105//EN" "tax-treatment-NSO.dtd">
<tp:taxon-treatment xmlns:tp="http://www.plazi.org/taxpub"><tp:treatment-meta><mixed-citation publication-type="journal"><person-group><name><surname>Mesibov</surname><given-names>Robert</given-names></name></person-group><article-title>New species of <italic>Agathodesmus</italic> Silvestri, 1910 from Australia (Diplopoda, Polydesmida, Haplodesmidae)</article-title><source>Zookeys</source><day>20</day><month>8</month><year>2013</year><volume>2013</volume><issue>325</issue><fpage>33</fpage><lpage>64</lpage><pub-id pub-id-type="doi">10.3897/zookeys.325.5932</pub-id></mixed-citation></tp:treatment-meta><tp:nomenclature><tp:taxon-name>
                            <tp:taxon-name-part taxon-name-part-type="genus">Agathodesmus</tp:taxon-name-part>
                            <tp:taxon-name-part taxon-name-part-type="species">morwellensis</tp:taxon-name-part>
                            <object-id xmlns:xlink="http://www.w3.org/1999/xlink" xlink:type="simple">http://zoobank.org/71AF8186-F2FF-483F-AA02-F76DA644A211</object-id>
                            <object-id xmlns:xlink="http://www.w3.org/1999/xlink" xlink:type="simple">http://species-id.net/wiki/Agathodesmus_morwellensis</object-id>
                        </tp:taxon-name><tp:taxon-status xmlns:xlink="http://www.w3.org/1999/xlink" xlink:type="simple">sp. n.</tp:taxon-status><xref ref-type="fig" rid="F9">Fig. 9C</xref></tp:nomenclature><tp:treatment-sec sec-type="Holotype"><title>Holotype.</title><p>Male, Fosters Gully, Morwell National Park, Vic, <named-content xmlns:xlink="http://www.w3.org/1999/xlink" content-type="dwc:verbatimCoordinates" xlink:type="simple">38°21'41"S, 146°23'20"E</named-content> ±25 m, 170 m a.s.l., 31 July 2006, R. Mesibov, in pieces in genitalia vial, NMV K-11887.</p></tp:treatment-sec><tp:treatment-sec sec-type="Paratypes"><title>Paratypes.</title><p><bold>NMV:</bold> 1 female, details as for holotype, K-11888; 1 male (K-11889), 1 female (K-11890), E of Churchill, Vic, <named-content xmlns:xlink="http://www.w3.org/1999/xlink" content-type="dwc:verbatimCoordinates" xlink:type="simple">38°19'39"S, 146°27'59"E</named-content> ±25 m, 190 m a.s.l., same date and collector.</p></tp:treatment-sec><tp:treatment-sec sec-type="Other material"><title>Other material.</title><p>None.</p></tp:treatment-sec><tp:treatment-sec sec-type="Diagnostic description"><title>Diagnostic description.</title><p>Male and female with head + 19 rings. Colour in alcohol pale white. Male/female ca 4.5/5.0 mm long; ring 12 maximum diameter ca 0.4/0.5 mm, maximum width ca 0.5/0.6 mm. Metatergal tubercles in ca 5 irregular transverse rows, mainly without setae; metatergal setae very short; 4 lateralmost tubercles enlarged, forming narrow pseudo-paranotum. Male leg 6 without coxal projection. Telopodite (<xref ref-type="fig" rid="F9">Fig. 9C</xref>) with <bold>pp</bold> gently curving posteriorly, somewhat fusiform; <bold>at</bold> in transverse plane, short, narrowly triangular, curving posteriorly; <bold>dp</bold> directed posterobasally at base; <bold>mab</bold> folded outwards at base, shallowly divided into 2 lobes; <bold>meb</bold> short, broad, pointed, bent behind <bold>mab</bold>, not visible in posterior view.</p></tp:treatment-sec><tp:treatment-sec sec-type="Distribution"><title>Distribution.</title><p>Known from eucalypt forest in the Latrobe River valley in West Gippsland, Victoria, at two sites ca 7 km apart (<xref ref-type="fig" rid="F11">Fig. 11</xref>). Non-male specimens (in NMV) only tentatively assigned to <italic><tp:taxon-name>Agathodesmus</tp:taxon-name></italic> have been found in the mountains northwest of the type locality.</p></tp:treatment-sec><tp:treatment-sec sec-type="Name"><title>Name.</title><p>For the type locality, Morwell National Park; adjective.</p><!--PageBreak--></tp:treatment-sec><tp:treatment-sec><!--Section generated to contain objects referenced in tp:taxon-treatment.--><fig id="F9" position="float" orientation="portrait"><label>Figure 9.</label><caption><p>Posterior gonopod views. <bold>A</bold> <italic><tp:taxon-name>Agathodesmus kerensis</tp:taxon-name></italic> sp. n., paratype ex QM S96046 <bold>B</bold> <italic><tp:taxon-name>Agathodesmus kirrama</tp:taxon-name></italic> sp. n., paratype ex QM S96051 <bold>C</bold> <italic><tp:taxon-name>Agathodesmus morwellensis</tp:taxon-name></italic> sp. n., paratype, NMV K-11889 <bold>D</bold> <italic><tp:taxon-name>Agathodesmus parapholeus</tp:taxon-name></italic> sp. n., paratype ex QM S96057. <bold>A</bold>, <bold>C</bold>, <bold>D</bold> are uncoated specimens; scale bars: <bold>A</bold>, <bold>C</bold> = 0.1 mm, <bold>B</bold>, <bold>D</bold> = 0.2 mm.</p></caption><graphic xmlns:xlink="http://www.w3.org/1999/xlink" xlink:href="ZooKeys-325-033-g009.jpg" position="float" orientation="portrait" xlink:type="simple"/></fig><fig id="F11" position="float" orientation="portrait"><label>Figure 11.</label><caption><p>Localities for <italic><tp:taxon-name>Agathodesmus bonang</tp:taxon-name></italic> sp. n. (filled triangles), <italic><tp:taxon-name>Agathodesmus carorum</tp:taxon-name></italic> sp. n. (open circles), <italic><tp:taxon-name>Agathodesmus johnsi</tp:taxon-name></italic> Mesibov, 2009 (star), <italic><tp:taxon-name>Agathodesmus morwellensis</tp:taxon-name></italic> sp. n. (filled squares) and <italic><tp:taxon-name>Agathodesmus steeli</tp:taxon-name></italic> Silvestri, 1910 (crosses). Mercator projection; ACT = Australian Capital Territory, NSW = New South Wales, VIC = Victoria. Inset shows location of main map.</p></caption><graphic xmlns:xlink="http://www.w3.org/1999/xlink" xlink:href="ZooKeys-325-033-g011.jpg" position="float" orientation="portrait" xlink:type="simple"/></fig></tp:treatment-sec></tp:taxon-treatment>
