# Supplementary material for: New species of Agathodesmus Silvestri, 1910 from Australia (Diplopoda, Polydesmida, Haplodesmidae)
Source: Zookeys. 2013 Aug 20;(325):33–64. doi: 10.3897/zookeys.325.5932 (PMC3760138; doi:10.3897/zookeys.325.5932)
Supplement: XML Treatment for Agathodesmus parapholeus [file zookeys.325.5932-treatment15.xml]

<!DOCTYPE tp:taxon-treatment
  PUBLIC "-//TaxonX//DTD Taxonomic Treatment Publishing DTD v0 20100105//EN" "tax-treatment-NSO.dtd">
<tp:taxon-treatment xmlns:tp="http://www.plazi.org/taxpub"><tp:treatment-meta><mixed-citation publication-type="journal"><person-group><name><surname>Mesibov</surname><given-names>Robert</given-names></name></person-group><article-title>New species of <italic>Agathodesmus</italic> Silvestri, 1910 from Australia (Diplopoda, Polydesmida, Haplodesmidae)</article-title><source>Zookeys</source><day>20</day><month>8</month><year>2013</year><volume>2013</volume><issue>325</issue><fpage>33</fpage><lpage>64</lpage><pub-id pub-id-type="doi">10.3897/zookeys.325.5932</pub-id></mixed-citation></tp:treatment-meta><tp:nomenclature><tp:taxon-name>
                            <tp:taxon-name-part taxon-name-part-type="genus">Agathodesmus</tp:taxon-name-part>
                            <tp:taxon-name-part taxon-name-part-type="species">parapholeus</tp:taxon-name-part>
                            <object-id xmlns:xlink="http://www.w3.org/1999/xlink" xlink:type="simple">http://zoobank.org/F6965A14-A93B-4EB9-9F09-B201AF32BAFA</object-id>
                            <object-id xmlns:xlink="http://www.w3.org/1999/xlink" xlink:type="simple">http://species-id.net/wiki/Agathodesmus_parapholeus</object-id>
                        </tp:taxon-name><tp:taxon-status xmlns:xlink="http://www.w3.org/1999/xlink" xlink:type="simple">sp. n.</tp:taxon-status><xref ref-type="fig" rid="F9">Fig. 9D</xref></tp:nomenclature><tp:treatment-sec sec-type="Holotype"><title>Holotype.</title><p>Male, Tower near The Crater, Qld, <named-content xmlns:xlink="http://www.w3.org/1999/xlink" content-type="dwc:verbatimCoordinates" xlink:type="simple">17°27'23"S, 145°29'12"E</named-content> ±500 m, 1230 m a.s.l., 23 November 1994, G. Monteith, QM berlesate 878, rainforest, sieved litter, QM S96056 (ex QM S46994).</p></tp:treatment-sec><tp:treatment-sec sec-type="Paratypes"><title>Paratypes.</title><p><bold>QM:</bold> 12 males, 4 females, 1 stadium 6 male, 1 stadium 6 female, details as for holotype, S96057; 1 male, 2 females, same details but 16 May 1995, QM berlesate 886, rainforest, stick brushing, S96058.</p></tp:treatment-sec><tp:treatment-sec sec-type="Other material"><title>Other material.</title><p><bold>QM:</bold> 1 female, 21 km S of Atherton, Qld, <named-content xmlns:xlink="http://www.w3.org/1999/xlink" content-type="dwc:verbatimCoordinates" xlink:type="simple">17°26'41"S, 145°28'35"E</named-content> ±500 m, 1000 m a.s.l., 5 November 1983, D. Yeates and G. Thompson, QM berlesate 616, rainforest, sieved litter, S96059; 3 males, 1 female, same details but QM berlesate 617, S96060; 1 male, 1 female, Kjellberg Road, Mt Fisher, Qld, <named-content xmlns:xlink="http://www.w3.org/1999/xlink" content-type="dwc:verbatimCoordinates" xlink:type="simple">17°32'34"S, 145°33'31"E</named-content> ±500 m, 1100 m a.s.l., 18 May 1995, G. Monteith, QM berlesate 892, rainforest, sieved litter, S96061; 16 males, 5 females, 2 stadium 6 females, 2 stadium 5 females, Mt Murray Prior, Qld, <named-content xmlns:xlink="http://www.w3.org/1999/xlink" content-type="dwc:verbatimCoordinates" xlink:type="simple">16°55'59"S, 145°50'59"E</named-content> ±500 m, 770 m a.s.l., 30 October 1995, G. Monteith, QM berlesate 894, rainforest, sieved litter, QM S96062. <bold>ANIC:</bold> Longlands Gap Road, 27 km S of Atherton, Qld, <named-content xmlns:xlink="http://www.w3.org/1999/xlink" content-type="dwc:verbatimCoordinates" xlink:type="simple">17°28'S, 145°29'E</named-content> ±2 km, 11 November 1969, J.G. Brooks, ANIC berlesate 169, leaf mould, rainforest, 64-000339.</p></tp:treatment-sec><tp:treatment-sec sec-type="Diagnostic description"><title>Diagnostic description.</title><p>Male and female with head + 19 rings. Colour in alcohol pale yellow. Male/female ca 8.0/9.0 mm long; ring 12 maximum diameter ca 0.75/0.85 mm, maximum width ca 0.75/0.85 mm. Metatergal tubercles in ca 12 irregular transverse rows, mainly without setae; metatergal setae short with slightly flared tips; lateralmost tubercles not enlarged, not forming pseudo-paranotum. Male leg 6 coxa with prominent mediodistal projection. Telopodite (<xref ref-type="fig" rid="F9">Fig. 9D</xref>) with <bold>pp</bold> straight; <bold>at</bold> in transverse plane, short, rounded-triangular, tip not curving posteriorly; <bold>dp</bold> directed posterobasally and laterally at base; <bold>mab</bold> deeply divided into 2 lobes; anterior <bold>mab</bold> lobe subdivided, its posterior portion curving medially; posterior <bold>mab</bold> lobe with cup-like partial fold at midlength, the distal margin bent into narrow shelf and with small notch near medial edge; <bold>meb</bold> curving behind <bold>mab</bold>, divided at base into 2 subequal, closely appressed, needle-like processes.</p></tp:treatment-sec><tp:treatment-sec sec-type="Distribution"><title>Distribution.</title><p>Known from rainforest on the Atherton Tableland and the coastal range just southeast of Cairns in tropical north Queensland (<xref ref-type="fig" rid="F13">Fig. 13B</xref>); the two areas are ca 70 km apart. Co-occurs with <italic><tp:taxon-name>Agathodesmus quintanus</tp:taxon-name></italic> sp. n. on the Atherton Tableland.</p></tp:treatment-sec><tp:treatment-sec sec-type="Name"><title>Name.</title><p>Greek <italic>para</italic>, 'near', and <italic>pholeos</italic>, 'hole'; adjective. The type locality is close to Mt Hypipamee Crater, a vertical volcanic pipe.</p></tp:treatment-sec><tp:treatment-sec sec-type="Remarks"><title>Remarks.</title><p><italic><tp:taxon-name>Agathodesmus parapholeus</tp:taxon-name></italic> sp. n. is very similar to <italic><tp:taxon-name>Agathodesmus kirrama</tp:taxon-name></italic> sp. n. (compare <xref ref-type="fig" rid="F9">Figs 9B and 9D</xref>). I am separating them on the number of <bold>mab</bold> lobes (three in <italic>kirrama</italic> sp. n. vs two in <italic>parapholeus</italic> sp. n.) and the development of long mediodistal projections on the leg 6 coxae in <italic>kirrama</italic> sp. n. These differences may be clinal, and further collecting would be useful in the ca 70 km-wide gap between closest known occurrences of the two species.</p><!--PageBreak--></tp:treatment-sec><tp:treatment-sec><!--Section generated to contain objects referenced in tp:taxon-treatment.--><fig id="F9" position="float" orientation="portrait"><label>Figure 9.</label><caption><p>Posterior gonopod views. <bold>A</bold> <italic><tp:taxon-name>Agathodesmus kerensis</tp:taxon-name></italic> sp. n., paratype ex QM S96046 <bold>B</bold> <italic><tp:taxon-name>Agathodesmus kirrama</tp:taxon-name></italic> sp. n., paratype ex QM S96051 <bold>C</bold> <italic><tp:taxon-name>Agathodesmus morwellensis</tp:taxon-name></italic> sp. n., paratype, NMV K-11889 <bold>D</bold> <italic><tp:taxon-name>Agathodesmus parapholeus</tp:taxon-name></italic> sp. n., paratype ex QM S96057. <bold>A</bold>, <bold>C</bold>, <bold>D</bold> are uncoated specimens; scale bars: <bold>A</bold>, <bold>C</bold> = 0.1 mm, <bold>B</bold>, <bold>D</bold> = 0.2 mm.</p></caption><graphic xmlns:xlink="http://www.w3.org/1999/xlink" xlink:href="ZooKeys-325-033-g009.jpg" position="float" orientation="portrait" xlink:type="simple"/></fig><fig id="F13" position="float" orientation="portrait"><label>Figure 13.</label><caption><p>Localities in far north Queensland for <bold>A</bold> <italic><tp:taxon-name>Agathodesmus adelphus</tp:taxon-name></italic> sp. n. (open circle), <italic><tp:taxon-name>Agathodesmus agnus</tp:taxon-name></italic> sp. n. (open triangles), <italic><tp:taxon-name>Agathodesmus gayundah</tp:taxon-name></italic> sp. n. (filled triangle), <italic><tp:taxon-name>Agathodesmus hahnensis</tp:taxon-name></italic> sp. n. (open squares), <italic><tp:taxon-name>Agathodesmus kerensis</tp:taxon-name></italic> sp. n. (filled square), <italic><tp:taxon-name>Agathodesmus kirrama</tp:taxon-name></italic> sp. n. (filled circles), <italic><tp:taxon-name>Agathodesmus millaa</tp:taxon-name></italic> sp. n. (star) and <bold>B</bold> <italic><tp:taxon-name>Agathodesmus parapholeus</tp:taxon-name></italic> sp. n. (open circles), <italic><tp:taxon-name>Agathodesmus quintanus</tp:taxon-name></italic> sp. n. (crosses), <italic><tp:taxon-name>Agathodesmus sagma</tp:taxon-name></italic> sp. n. (open squares), <italic><tp:taxon-name>Agathodesmus summus</tp:taxon-name></italic> sp. n. (open triangles), and <italic><tp:taxon-name>Agathodesmus yuccabinensis</tp:taxon-name></italic> sp. n. (filled squares). Arrow in <bold>A</bold> indicates questionable, disjunct locality for <italic><tp:taxon-name>Agathodesmus aenigmaticus</tp:taxon-name></italic> sp. n. Mercator projections; inset shows location of main maps.</p></caption><graphic xmlns:xlink="http://www.w3.org/1999/xlink" xlink:href="ZooKeys-325-033-g013.jpg" position="float" orientation="portrait" xlink:type="simple"/></fig></tp:treatment-sec></tp:taxon-treatment>
