# Supplementary material for: New species of Agathodesmus Silvestri, 1910 from Australia (Diplopoda, Polydesmida, Haplodesmidae)
Source: Zookeys. 2013 Aug 20;(325):33–64. doi: 10.3897/zookeys.325.5932 (PMC3760138; doi:10.3897/zookeys.325.5932)
Supplement: XML Treatment for Agathodesmus quintanus [file zookeys.325.5932-treatment16.xml]

<!DOCTYPE tp:taxon-treatment
  PUBLIC "-//TaxonX//DTD Taxonomic Treatment Publishing DTD v0 20100105//EN" "tax-treatment-NSO.dtd">
<tp:taxon-treatment xmlns:tp="http://www.plazi.org/taxpub"><tp:treatment-meta><mixed-citation publication-type="journal"><person-group><name><surname>Mesibov</surname><given-names>Robert</given-names></name></person-group><article-title>New species of <italic>Agathodesmus</italic> Silvestri, 1910 from Australia (Diplopoda, Polydesmida, Haplodesmidae)</article-title><source>Zookeys</source><day>20</day><month>8</month><year>2013</year><volume>2013</volume><issue>325</issue><fpage>33</fpage><lpage>64</lpage><pub-id pub-id-type="doi">10.3897/zookeys.325.5932</pub-id></mixed-citation></tp:treatment-meta><tp:nomenclature><tp:taxon-name>
                            <tp:taxon-name-part taxon-name-part-type="genus">Agathodesmus</tp:taxon-name-part>
                            <tp:taxon-name-part taxon-name-part-type="species">quintanus</tp:taxon-name-part>
                            <object-id xmlns:xlink="http://www.w3.org/1999/xlink" xlink:type="simple">http://zoobank.org/71796952-F691-4A75-B90F-B564EA88E414</object-id>
                            <object-id xmlns:xlink="http://www.w3.org/1999/xlink" xlink:type="simple">http://species-id.net/wiki/Agathodesmus_quintanus</object-id>
                        </tp:taxon-name><tp:taxon-status xmlns:xlink="http://www.w3.org/1999/xlink" xlink:type="simple">sp. n.</tp:taxon-status><xref ref-type="fig" rid="F4">Figs 4B</xref><xref ref-type="fig" rid="F8">, 8E</xref></tp:nomenclature><tp:treatment-sec sec-type="Holotype"><title>Holotype.</title><p>Male, Bellenden Ker Range, Qld, cable tower 5, <named-content xmlns:xlink="http://www.w3.org/1999/xlink" content-type="dwc:verbatimCoordinates" xlink:type="simple">17°16'04"S, 145°53'00"E</named-content> ±100 m, 500 m a.s.l., 17-24 October 1981, Queensland Museum and Earthwatch personnel, QM S96063.</p></tp:treatment-sec><tp:treatment-sec sec-type="Paratypes"><title>Paratypes.</title><p><bold>QM:</bold> 4 males, 4 females, details as for holotype, S96064; 2 males, same locality but cableway base station, <named-content xmlns:xlink="http://www.w3.org/1999/xlink" content-type="dwc:verbatimCoordinates" xlink:type="simple">17°16'06"S, 145°53'54"E</named-content> ±100 m, 110 m a.s.l., 25-31 October 1981, same collectors, S96067; 2 males, 1 female, same details but QM berlesate 309, rainforest, stick brushings, S96073; 1 male, 1 female, 1 stadium 6 female, same locality but 1 km S of cable tower 6, <named-content xmlns:xlink="http://www.w3.org/1999/xlink" content-type="dwc:verbatimCoordinates" xlink:type="simple">17°16'33"S, 145°53'15"E</named-content> ±100 m, 500 m a.s.l., 17-24 October 1981, same collectors, QM berlesate 319, rainforest, sieved litter, S96074; 1 male, 1 female, 1 stadium 6 male, 1 stadium 6 female, 1 stadium 5 male, same details but 25-31 October 1981, QM berlesate 321, rainforest, sieved litter, S96068; 3 males, same locality but cable tower 3, <named-content xmlns:xlink="http://www.w3.org/1999/xlink" content-type="dwc:verbatimCoordinates" xlink:type="simple">17°16'02"S, 145°52'12"E</named-content> ±100 m, 1020 m a.s.l., 17-24 October 1981, same collectors, S96066.</p></tp:treatment-sec><tp:treatment-sec sec-type="Other material"><title>Other material.</title><p><bold>QM:</bold> 1 male, 2 females, 1 stadium 6 female, North Bell Peak via Gordonvale, Qld, <named-content xmlns:xlink="http://www.w3.org/1999/xlink" content-type="dwc:verbatimCoordinates" xlink:type="simple">17°05'19"S, 145°52'44"E</named-content> ±500 m, 900 m a.s.l., 16 September 1981, G. Monteith and D. Cook, QM berlesate 300, rainforest, sieved litter and moss, QM S96065; 1 male, Massey Range, Qld, <named-content xmlns:xlink="http://www.w3.org/1999/xlink" content-type="dwc:verbatimCoordinates" xlink:type="simple">17°15'45"S, 145°49'06"E</named-content> ±500 m, 1250 m a.s.l., 10 October 1991, G. Monteith and H. Janetzki, QM berlesate 853, rainforest, sieved litter, S96069; 1 male, 2 females, Tower near The Crater, Qld, <named-content xmlns:xlink="http://www.w3.org/1999/xlink" content-type="dwc:verbatimCoordinates" xlink:type="simple">17°27'23"S, 145°29'12"E</named-content> ±500 m, 1230 m a.s.l., 23 November 1994, G. Monteith, QM berlesate 878, rainforest, sieved litter, ex S46994, S96070; 2 males, 1 female, Kjellberg Road, Mt Fisher, Qld, <named-content xmlns:xlink="http://www.w3.org/1999/xlink" content-type="dwc:verbatimCoordinates" xlink:type="simple">17°32'34"S, 145°33'31"E</named-content> ±500 m, 1100 m a.s.l., 18 May 1995, G. Monteith, QM berlesate 892, rainforest, sieved litter, S96071; 2 males, Graham Range, Qld, <named-content xmlns:xlink="http://www.w3.org/1999/xlink" content-type="dwc:verbatimCoordinates" xlink:type="simple">17°16'24"S, 145°57'58"E</named-content> ±500 m, 550 m a.s.l., 1 November 1995, G. Monteith, QM berlesate 895, rainforest, sieved litter, S96072. <bold>ANIC:</bold> 1 male, Bartle Frere Track, 17 km E of Malanda, Qld <named-content xmlns:xlink="http://www.w3.org/1999/xlink" content-type="dwc:verbatimCoordinates" xlink:type="simple">17°22'57"S, 145°46'45"E</named-content> ±500 m, 1200 m a.s.l., 8 December 1988, G. Monteith and G. Thompson, QM berlesate 815, rainforest, sieved litter, 64-000340 [handwritten ANIC label incorrectly gives '17 km W' and '1989']</p></tp:treatment-sec><tp:treatment-sec sec-type="Diagnostic description"><title>Diagnostic description.</title><p>Male and female with head + 19 rings. Colour in alcohol very pale yellow. Male/female ca 5.5/6.0 mm long; ring 12 maximum diameter ca 0.6/0.65 mm, maximum width ca 0.8/0.85 mm. Metatergal tubercles in 4-5 irregular transverse rows, larger tubercles mainly with setae; metatergal setae long with slightly flared tips (<xref ref-type="fig" rid="F4">Fig. 4B</xref>); 3 lateralmost tubercles enlarged, forming narrow pseudo-paranotum. Male leg 6 coxa with small, rounded, mediodistal projection. Telopodite (<xref ref-type="fig" rid="F8">Fig. 8E</xref>) with <bold>pp</bold> curving gently posteriorly; <bold>at</bold> in transverse plane, short, rounded-triangular, curving posteriorly; <bold>dp</bold> directed posterobasally at base; <bold>mab</bold> greatly widening distally, divided into 2 lobes; lateral <bold>mab</bold> lobe directed anterobasally, distally spoon-shaped, concave medially; medial <bold>mab</bold> lobe produced basomedially with roundly pointed tip; <!--PageBreak--><bold>meb</bold> large and complex, divided into 2 lobes; medial <bold>meb</bold> lobe curving widely mediobasally at base, then laterobasally, then basally, tapering to blunt point, the curve at base often overlapping the initial curve of the contralateral medial <bold>meb</bold> lobe; lateral <bold>meb</bold> lobe directed basolaterally, divided at about midlength into flat, basally directed, distally deeply emarginate tab, and long, needle-like process curving first posteriorly, then anterobasally, terminating anterior to <bold>pp</bold>.</p></tp:treatment-sec><tp:treatment-sec sec-type="Distribution"><title>Distribution.</title><p>Rainforest southwest of Babinda in tropical north Queensland, with a known east-west extent of ca 50 km (<xref ref-type="fig" rid="F13">Fig. 13B</xref>). Co-occurs with <italic><tp:taxon-name>Agathodesmus hahnensis</tp:taxon-name></italic> sp. n. in the Graham Range and with <italic><tp:taxon-name>Agathodesmus parapholeus</tp:taxon-name></italic> sp. n. near Mt Hypipamee Crater. Possibly co-occurs on Mt Bartle Frere with <italic><tp:taxon-name>Agathodesmus adelphus</tp:taxon-name></italic> sp. n.</p></tp:treatment-sec><tp:treatment-sec sec-type="Name"><title>Name.</title><p>Latin <italic>quintanus</italic>, 'of the fifth'; adjective. The type locality was recorded as the fifth tower supporting the cableway to the top of Mt Bellenden Ker. This tower has since been renumbered '4' (<xref ref-type="bibr" rid="B12">Mesibov 2012b</xref>)</p></tp:treatment-sec><tp:treatment-sec sec-type="Remarks"><title>Remarks.</title><p><italic><tp:taxon-name>Agathodesmus quintanus</tp:taxon-name></italic> sp. n. has a particularly complicated gonopod telopodite and I am not certain that I have clearly seen all its details. The species is distinguished by the wide initial curve of the medial <bold>meb</bold> lobe and the basomedially directed, roundly pointed medial <bold>mab</bold> lobe.</p><p>Specimens from North Bell Peak are larger than those from the type locality and have more prominent dorsal tubercles. Latitude/longitude data for the types have been corrected following <xref ref-type="bibr" rid="B12">Mesibov (2012b)</xref>.</p></tp:treatment-sec><tp:treatment-sec><!--Section generated to contain objects referenced in tp:taxon-treatment.--><fig id="F4" position="float" orientation="portrait"><label>Figure 4.</label><caption><p>Metatergal setae on midbody rings. <bold>A</bold> <italic><tp:taxon-name>Agathodesmus bucculentus</tp:taxon-name></italic> (Jeekel, 1986), short bipartite seta with slightly flared tip (male ex ANIC 64-000332) <bold>B</bold> <italic><tp:taxon-name>Agathodesmus quintanus</tp:taxon-name></italic> sp. n., very long bipartite setae with slightly flared tips (male paratype ex QM S96066). Scale bars: <bold>A</bold> = 0.02 mm, <bold>B</bold> = 0.2 mm.</p></caption><graphic xmlns:xlink="http://www.w3.org/1999/xlink" xlink:href="ZooKeys-325-033-g004.jpg" position="float" orientation="portrait" xlink:type="simple"/></fig><fig id="F8" position="float" orientation="portrait"><label>Figure 8.</label><caption><p><italic><tp:taxon-name>Agathodesmus</tp:taxon-name></italic> spp. gonopod telopodites, not to same scale. <bold>A</bold>, <bold>B</bold> <italic><tp:taxon-name>Agathodesmus gayundah</tp:taxon-name></italic> sp. n., paratype ex QM S96039, right gonopod, posterior (<bold>A</bold>) and lateral (<bold>B</bold>) views <bold>C</bold>, <bold>D</bold> <italic><tp:taxon-name>Agathodesmus millaa</tp:taxon-name></italic> sp. n., paratype ex QM S96055, left gonopod, posterior (<bold>C</bold>) and lateral (<bold>D</bold>) views, <bold>as</bold> not shown in lateral view <bold>E</bold> <italic><tp:taxon-name>Agathodesmus quintanus</tp:taxon-name></italic> sp. n., paratype ex QM S96074, left gonopod, posterior and slightly basal view.</p></caption><graphic xmlns:xlink="http://www.w3.org/1999/xlink" xlink:href="ZooKeys-325-033-g008.jpg" position="float" orientation="portrait" xlink:type="simple"/></fig><fig id="F13" position="float" orientation="portrait"><label>Figure 13.</label><caption><p>Localities in far north Queensland for <bold>A</bold> <italic><tp:taxon-name>Agathodesmus adelphus</tp:taxon-name></italic> sp. n. (open circle), <italic><tp:taxon-name>Agathodesmus agnus</tp:taxon-name></italic> sp. n. (open triangles), <italic><tp:taxon-name>Agathodesmus gayundah</tp:taxon-name></italic> sp. n. (filled triangle), <italic><tp:taxon-name>Agathodesmus hahnensis</tp:taxon-name></italic> sp. n. (open squares), <italic><tp:taxon-name>Agathodesmus kerensis</tp:taxon-name></italic> sp. n. (filled square), <italic><tp:taxon-name>Agathodesmus kirrama</tp:taxon-name></italic> sp. n. (filled circles), <italic><tp:taxon-name>Agathodesmus millaa</tp:taxon-name></italic> sp. n. (star) and <bold>B</bold> <italic><tp:taxon-name>Agathodesmus parapholeus</tp:taxon-name></italic> sp. n. (open circles), <italic><tp:taxon-name>Agathodesmus quintanus</tp:taxon-name></italic> sp. n. (crosses), <italic><tp:taxon-name>Agathodesmus sagma</tp:taxon-name></italic> sp. n. (open squares), <italic><tp:taxon-name>Agathodesmus summus</tp:taxon-name></italic> sp. n. (open triangles), and <italic><tp:taxon-name>Agathodesmus yuccabinensis</tp:taxon-name></italic> sp. n. (filled squares). Arrow in <bold>A</bold> indicates questionable, disjunct locality for <italic><tp:taxon-name>Agathodesmus aenigmaticus</tp:taxon-name></italic> sp. n. Mercator projections; inset shows location of main maps.</p></caption><graphic xmlns:xlink="http://www.w3.org/1999/xlink" xlink:href="ZooKeys-325-033-g013.jpg" position="float" orientation="portrait" xlink:type="simple"/></fig></tp:treatment-sec><ref-list><ref id="B12"><mixed-citation xmlns:xlink="http://www.w3.org/1999/xlink" xlink:type="simple"><person-group><name name-style="western"><surname>Mesibov</surname><given-names>R</given-names></name></person-group> (<year>2012b</year>) <article-title>Known unknowns, Google Earth, plate tectonics and Mt Bellenden Ker: some thoughts on locality data.</article-title><source>ZooKeys</source><volume>247</volume>: <fpage>61</fpage>-<lpage>67</lpage>. doi: <ext-link ext-link-type="uri" xlink:href="http://dx.doi.org/10.3897/zookeys.247.4195" xlink:type="simple">10.3897/zookeys.247.4195</ext-link></mixed-citation></ref></ref-list></tp:taxon-treatment>
