# Supplementary material for: New species of Agathodesmus Silvestri, 1910 from Australia (Diplopoda, Polydesmida, Haplodesmidae)
Source: Zookeys. 2013 Aug 20;(325):33–64. doi: 10.3897/zookeys.325.5932 (PMC3760138; doi:10.3897/zookeys.325.5932)
Supplement: XML Treatment for Agathodesmus sagma [file zookeys.325.5932-treatment17.xml]

<!DOCTYPE tp:taxon-treatment
  PUBLIC "-//TaxonX//DTD Taxonomic Treatment Publishing DTD v0 20100105//EN" "tax-treatment-NSO.dtd">
<tp:taxon-treatment xmlns:tp="http://www.plazi.org/taxpub"><tp:treatment-meta><mixed-citation publication-type="journal"><person-group><name><surname>Mesibov</surname><given-names>Robert</given-names></name></person-group><article-title>New species of <italic>Agathodesmus</italic> Silvestri, 1910 from Australia (Diplopoda, Polydesmida, Haplodesmidae)</article-title><source>Zookeys</source><day>20</day><month>8</month><year>2013</year><volume>2013</volume><issue>325</issue><fpage>33</fpage><lpage>64</lpage><pub-id pub-id-type="doi">10.3897/zookeys.325.5932</pub-id></mixed-citation></tp:treatment-meta><tp:nomenclature><tp:taxon-name>
                            <tp:taxon-name-part taxon-name-part-type="genus">Agathodesmus</tp:taxon-name-part>
                            <tp:taxon-name-part taxon-name-part-type="species">sagma</tp:taxon-name-part>
                            <object-id xmlns:xlink="http://www.w3.org/1999/xlink" xlink:type="simple">http://zoobank.org/6C431D39-25DB-4C23-BF3D-97860D5C331C</object-id>
                            <object-id xmlns:xlink="http://www.w3.org/1999/xlink" xlink:type="simple">http://species-id.net/wiki/Agathodesmus_sagma</object-id>
                        </tp:taxon-name><tp:taxon-status xmlns:xlink="http://www.w3.org/1999/xlink" xlink:type="simple">sp. n.</tp:taxon-status><xref ref-type="fig" rid="F10">Fig. 10A</xref></tp:nomenclature><tp:treatment-sec sec-type="Holotype"><title>Holotype.</title><p>Male, Saddle Mountain, Qld, summit, <named-content xmlns:xlink="http://www.w3.org/1999/xlink" content-type="dwc:verbatimCoordinates" xlink:type="simple">16°49'11"S, 145°39'42"E</named-content> ±500 m, 650 m a.s.l., 21 November 1994, G. Monteith, QM berlesate 877, rainforest, sieved litter, QM S96075.</p></tp:treatment-sec><tp:treatment-sec sec-type="Paratypes"><title>Paratypes.</title><p>6 males, 1 female, 1 stadium 6 female, details as for holotype, QM S96076.</p></tp:treatment-sec><tp:treatment-sec sec-type="Other material"><title>Other material.</title><p><bold>QM:</bold> 1 male, Mt Demi, 7.0 km S of Mossman, Qld, <named-content xmlns:xlink="http://www.w3.org/1999/xlink" content-type="dwc:verbatimCoordinates" xlink:type="simple">16°29'54"S, 145°19'13"E</named-content> ±500 m, 900–1000 m a.s.l., 26 April 1983, G. Monteith and D. Yeates, QM berlesate 546, rainforest, litter, S96085; 1 male, 2.5 km N of Mt Lewis via Julatten, Qld, <named-content xmlns:xlink="http://www.w3.org/1999/xlink" content-type="dwc:verbatimCoordinates" xlink:type="simple">16°33'49"S, 145°15'51"E</named-content> ±500 m, 1040 m a.s.l., 3 November 1983, D. Yeates and G. Thompson, QM berlesate 611, rainforest, sieved litter, S96077; 1 male, 1 female, 1 stadium 5 male, 2 km SE of Mt Spurgeon via Mt Carbine, Qld, <named-content xmlns:xlink="http://www.w3.org/1999/xlink" content-type="dwc:verbatimCoordinates" xlink:type="simple">16°27'17"S, 145°12'26"E</named-content> ±500 m, 1100 m a.s.l., 20 December 1988, G. Monteith and G. Thompson, QM berlesate 825, rainforest, sieved litter, S96078; 1 male, Lambs Head, 10 km W of Edmonton, Qld, campsite, <named-content xmlns:xlink="http://www.w3.org/1999/xlink" content-type="dwc:verbatimCoordinates" xlink:type="simple">17°01'23"S, 145°38'33"E</named-content> ±500 m, 1200 m a.s.l., 12 December 1989, G. Monteith, G. Thompson and H. Janetzki, QM berlesate 835, rainforest, litter, S96086; 1 male, 1 female, same details but 10 De<!--PageBreak-->cember 1989 to 8 January 1990, rainforest pitfalls, S96087; 4 males, 1 female, Davies Creek Road, Qld, <named-content xmlns:xlink="http://www.w3.org/1999/xlink" content-type="dwc:verbatimCoordinates" xlink:type="simple">17°02'33"S, 145°36'51"E</named-content> ±500 m, 750 m a.s.l., 17 December 1989, G. Monteith and G. Thompson, QM berlesate 836, rainforest, sieved litter, S96079; 2 males, 2 females, same details but QM berlesate 841, S96080; 1 male, 6 females, 1 stadium 6 male, Mt Formartine South, Qld, <named-content xmlns:xlink="http://www.w3.org/1999/xlink" content-type="dwc:verbatimCoordinates" xlink:type="simple">16°43'48"S, 145°36'45"E</named-content> ±500 m, 700 m a.s.l., 24 November 1990, G. Monteith and G. Thompson, QM berlesate 848, rainforest, sieved litter, S96081; 1 male, same details but 23–24 November 1990, pitfall traps, S96084; 6 males, 4 females, Mt Halcyon, Qld, <named-content xmlns:xlink="http://www.w3.org/1999/xlink" content-type="dwc:verbatimCoordinates" xlink:type="simple">16°03'16"S, 145°25'16"E</named-content> ±500 m, 870 m a.s.l., 24 November 1993, G. Monteith and H. Janetzki, QM berlesate 864, rainforest, sieved litter, S96082; 5 males, 1 female, Isley Hills, Qld, <named-content xmlns:xlink="http://www.w3.org/1999/xlink" content-type="dwc:verbatimCoordinates" xlink:type="simple">17°02'52"S, 145°41'25"E</named-content> ±500 m, 1050 m a.s.l., 1 December 1993, G. Monteith and H. Janetzki, QM berlesate 866, rainforest, sieved litter and moss, S96083; 1 male, 1 female, 2 sta<!--PageBreak-->dium 6 males, Mt Spurgeon, Qld, summit, <named-content xmlns:xlink="http://www.w3.org/1999/xlink" content-type="dwc:verbatimCoordinates" xlink:type="simple">16°26'22"S, 145°12'00"E</named-content> ±500 m, 1300 m a.s.l., 22 November 1997, G. Monteith, QM berlesate 956, rainforest, sieved litter, S46128; 1 male, 3 km S of Mt Spurgeon, Qld, <named-content xmlns:xlink="http://www.w3.org/1999/xlink" content-type="dwc:verbatimCoordinates" xlink:type="simple">16°27'59"S, 145°12'02"E</named-content> ±500 m, 1140 m a.s.l., 19-23 November 1997, G. Monteith, D. Cook and C. Burwell, sclerophyll forest, S35882. <bold>ANIC:</bold> 1 male, Mt Lewis, Qld, <named-content xmlns:xlink="http://www.w3.org/1999/xlink" content-type="dwc:verbatimCoordinates" xlink:type="simple">16°35'S, 145°17'E</named-content> ±1 km, 960 m a.s.l., 30 October 1976, R.W. Taylor and T.A. Weir, ANIC berlesate 545, rainforest, 64-000341; 5 males, 2 km N by E of Mt Tiptree, Qld, <named-content xmlns:xlink="http://www.w3.org/1999/xlink" content-type="dwc:verbatimCoordinates" xlink:type="simple">17°03'S, 145°37'E</named-content> ±1 km, 1 April 1984, A. Calder and T.A. Weir, ANIC berlesate 950, rainforest, 64-000343; 4 males, Mt Tiptree, Qld, <named-content xmlns:xlink="http://www.w3.org/1999/xlink" content-type="dwc:verbatimCoordinates" xlink:type="simple">17°03'S, 145°37'E</named-content> ±1 km, 13 July 1984, B. Halliday, ANIC berlesate 1006, rainforest, leaf litter, 64-000342.</p></tp:treatment-sec><tp:treatment-sec sec-type="Diagnostic description"><title>Diagnostic description.</title><p>Male and female with head + 19 rings. Colour in alcohol very pale yellow. Male/female ca 8.0/8.0 mm long; ring 12 maximum diameter ca 0.7/0.8 mm, maximum width ca 0.7/0.85 mm. Metatergal tubercles in 10-12 irregular transverse rows, mainly without setae; metatergal setae short with slightly flared tips; lateralmost tubercles not enlarged, not forming pseudo-paranotum. Male leg 6 coxa with small, rounded, mediodistal projection. Telopodite (<xref ref-type="fig" rid="F11">Fig. 11A</xref>) with <bold>pp</bold> straight; <bold>at</bold> in oblique plane (facing posterolaterally), short, rounded-triangular, curving posterolaterally; <bold>dp</bold> directed posterobasally and laterally at base; <bold>mab</bold> somewhat expanded distally, divided into 2 lobes with large anterior fold; <bold>meb</bold> divided at base into 2 needle-like processes, the smaller medial process directed basally, the longer medial process curving behind <bold>mab</bold>.</p></tp:treatment-sec><tp:treatment-sec sec-type="Distribution"><title>Distribution.</title><p>Wet forest in tropical north Queensland from the Cape tribulation area south to the Atherton Tableland, a north-south extent of ca 120 km (<xref ref-type="fig" rid="F13">Fig. 13B</xref>).</p></tp:treatment-sec><tp:treatment-sec sec-type="Name"><title>Name.</title><p>Latin <italic>sagma</italic>, 'saddle'; noun in apposition. For the type locality, Saddle Mountain.</p></tp:treatment-sec><tp:treatment-sec><!--Section generated to contain objects referenced in tp:taxon-treatment.--><fig id="F10" position="float" orientation="portrait"><label>Figure 10.</label><caption><p><bold>A</bold>–<bold>C</bold>, posterior gonopod views. <bold>A</bold> <italic><tp:taxon-name>Agathodesmus sagma</tp:taxon-name></italic> sp. n., paratype ex QM S96076 <bold>B</bold> <italic><tp:taxon-name>Agathodesmus summus</tp:taxon-name></italic> sp. n., paratype ex QM S96091 <bold>C</bold> <italic><tp:taxon-name>Agathodesmus yuccabinensis</tp:taxon-name></italic> sp. n., paratype ex QM S96094 <bold>D</bold> Midbody ozopore (arrow) of <italic><tp:taxon-name>Agathodesmus agnus</tp:taxon-name></italic> sp. n., male paratype ex QM S96021. <bold>B</bold> is uncoated specimen; scale bars: <bold>A</bold>, <bold>C</bold> = 0.1 mm, <bold>B</bold> = 0.2 mm, <bold>D</bold> = 0.05 mm.</p></caption><graphic xmlns:xlink="http://www.w3.org/1999/xlink" xlink:href="ZooKeys-325-033-g010.jpg" position="float" orientation="portrait" xlink:type="simple"/></fig><fig id="F11" position="float" orientation="portrait"><label>Figure 11.</label><caption><p>Localities for <italic><tp:taxon-name>Agathodesmus bonang</tp:taxon-name></italic> sp. n. (filled triangles), <italic><tp:taxon-name>Agathodesmus carorum</tp:taxon-name></italic> sp. n. (open circles), <italic><tp:taxon-name>Agathodesmus johnsi</tp:taxon-name></italic> Mesibov, 2009 (star), <italic><tp:taxon-name>Agathodesmus morwellensis</tp:taxon-name></italic> sp. n. (filled squares) and <italic><tp:taxon-name>Agathodesmus steeli</tp:taxon-name></italic> Silvestri, 1910 (crosses). Mercator projection; ACT = Australian Capital Territory, NSW = New South Wales, VIC = Victoria. Inset shows location of main map.</p></caption><graphic xmlns:xlink="http://www.w3.org/1999/xlink" xlink:href="ZooKeys-325-033-g011.jpg" position="float" orientation="portrait" xlink:type="simple"/></fig><fig id="F13" position="float" orientation="portrait"><label>Figure 13.</label><caption><p>Localities in far north Queensland for <bold>A</bold> <italic><tp:taxon-name>Agathodesmus adelphus</tp:taxon-name></italic> sp. n. (open circle), <italic><tp:taxon-name>Agathodesmus agnus</tp:taxon-name></italic> sp. n. (open triangles), <italic><tp:taxon-name>Agathodesmus gayundah</tp:taxon-name></italic> sp. n. (filled triangle), <italic><tp:taxon-name>Agathodesmus hahnensis</tp:taxon-name></italic> sp. n. (open squares), <italic><tp:taxon-name>Agathodesmus kerensis</tp:taxon-name></italic> sp. n. (filled square), <italic><tp:taxon-name>Agathodesmus kirrama</tp:taxon-name></italic> sp. n. (filled circles), <italic><tp:taxon-name>Agathodesmus millaa</tp:taxon-name></italic> sp. n. (star) and <bold>B</bold> <italic><tp:taxon-name>Agathodesmus parapholeus</tp:taxon-name></italic> sp. n. (open circles), <italic><tp:taxon-name>Agathodesmus quintanus</tp:taxon-name></italic> sp. n. (crosses), <italic><tp:taxon-name>Agathodesmus sagma</tp:taxon-name></italic> sp. n. (open squares), <italic><tp:taxon-name>Agathodesmus summus</tp:taxon-name></italic> sp. n. (open triangles), and <italic><tp:taxon-name>Agathodesmus yuccabinensis</tp:taxon-name></italic> sp. n. (filled squares). Arrow in <bold>A</bold> indicates questionable, disjunct locality for <italic><tp:taxon-name>Agathodesmus aenigmaticus</tp:taxon-name></italic> sp. n. Mercator projections; inset shows location of main maps.</p></caption><graphic xmlns:xlink="http://www.w3.org/1999/xlink" xlink:href="ZooKeys-325-033-g013.jpg" position="float" orientation="portrait" xlink:type="simple"/></fig></tp:treatment-sec></tp:taxon-treatment>
