# Supplementary material for: New species of Agathodesmus Silvestri, 1910 from Australia (Diplopoda, Polydesmida, Haplodesmidae)
Source: Zookeys. 2013 Aug 20;(325):33–64. doi: 10.3897/zookeys.325.5932 (PMC3760138; doi:10.3897/zookeys.325.5932)
Supplement: XML Treatment for Agathodesmus summus [file zookeys.325.5932-treatment18.xml]

<!DOCTYPE tp:taxon-treatment
  PUBLIC "-//TaxonX//DTD Taxonomic Treatment Publishing DTD v0 20100105//EN" "tax-treatment-NSO.dtd">
<tp:taxon-treatment xmlns:tp="http://www.plazi.org/taxpub"><tp:treatment-meta><mixed-citation publication-type="journal"><person-group><name><surname>Mesibov</surname><given-names>Robert</given-names></name></person-group><article-title>New species of <italic>Agathodesmus</italic> Silvestri, 1910 from Australia (Diplopoda, Polydesmida, Haplodesmidae)</article-title><source>Zookeys</source><day>20</day><month>8</month><year>2013</year><volume>2013</volume><issue>325</issue><fpage>33</fpage><lpage>64</lpage><pub-id pub-id-type="doi">10.3897/zookeys.325.5932</pub-id></mixed-citation></tp:treatment-meta><tp:nomenclature><tp:taxon-name>
                            <tp:taxon-name-part taxon-name-part-type="genus">Agathodesmus</tp:taxon-name-part>
                            <tp:taxon-name-part taxon-name-part-type="species">summus</tp:taxon-name-part>
                            <object-id xmlns:xlink="http://www.w3.org/1999/xlink" xlink:type="simple">http://zoobank.org/0FFE6498-73F7-4CBD-9C82-24473D6FF6A7</object-id>
                            <object-id xmlns:xlink="http://www.w3.org/1999/xlink" xlink:type="simple">http://species-id.net/wiki/Agathodesmus_summus</object-id>
                        </tp:taxon-name><tp:taxon-status xmlns:xlink="http://www.w3.org/1999/xlink" xlink:type="simple">sp. n.</tp:taxon-status><xref ref-type="fig" rid="F10">Fig. 10B</xref></tp:nomenclature><tp:treatment-sec sec-type="Holotype"><title>Holotype.</title><p>Male, Mt Bartle Frere, Qld, centre peak ridge, <named-content xmlns:xlink="http://www.w3.org/1999/xlink" content-type="dwc:verbatimCoordinates" xlink:type="simple">17°23'27"S, 145°48'33"E</named-content> ±500 m, 1400–1500 m a.s.l., 7-8 November 1981, Queensland Museum and Earthwatch personnel, QM berlesate 358, rainforest, sieved litter, QM S96088.</p></tp:treatment-sec><tp:treatment-sec sec-type="Paratypes"><title>Paratypes.</title><p><bold>QM:</bold> 2 males, 2 females, 1 stadium 7 female, details as for holotype, S96091; 2 males, same locality and collectors but S peak summit, <named-content xmlns:xlink="http://www.w3.org/1999/xlink" content-type="dwc:verbatimCoordinates" xlink:type="simple">17°24'03"S, 145°49'00"E</named-content> ±500 m, 1620 m a.s.l., 6-8 November 1981, QM berlesate 359, rainforest, sieved litter, S96090; 1 female, same details but QM berlesate 354, S96089; 2 females, same locality but top camp, <named-content xmlns:xlink="http://www.w3.org/1999/xlink" content-type="dwc:verbatimCoordinates" xlink:type="simple">17°23'47"S, 145°48'53"E</named-content> ±500 m, 1500 m a.s.l., 29 November 1998, G. Monteith, pyrethrum knockdown, S96092.</p></tp:treatment-sec><tp:treatment-sec sec-type="Other material"><title>Other material.</title><p>None.</p><!--PageBreak--></tp:treatment-sec><tp:treatment-sec sec-type="Diagnostic description"><title>Diagnostic description.</title><p>Male with head + 19 rings, female with head + 20. Colour in alcohol very pale yellow. Male/female ca 9.0/9.5 mm long; ring 12 maximum diameter ca 0.75/0.9 mm, maximum width ca 0.8/1.0 mm. Metatergal tubercles in 10–12 irregular transverse rows, mainly without setae; metatergal setae short with slightly flared tips; lateralmost tubercles not enlarged, not forming pseudo-paranotum. Male leg 6 without coxal projection. Telopodite (<xref ref-type="fig" rid="F11">Fig. 11B</xref>) with <bold>pp</bold> slightly curving posteriorly; <bold>at</bold> in oblique plane (facing posterolaterally), short, narrowly triangular, curving posterolaterally; <bold>dp</bold> directed laterobasally and slightly posteriorly at base; <bold>mab</bold> expanded distally, divided into 2 distally rounded lobes, the medial lobe with truncate medial projection at ca midlength; <bold>meb</bold> curving behind <bold>mab</bold> and nearly as long, divided at ca midlength into shorter, needle-like lateral process and broad medial process terminating in upturned hook.</p></tp:treatment-sec><tp:treatment-sec sec-type="Distribution"><title>Distribution.</title><p>Known only from rainforest at the type locality in tropical north Queensland (<xref ref-type="fig" rid="F13">Fig. 13B</xref>). Possibly co-occurs on Mt Bartle Frere with <italic><tp:taxon-name>Agathodesmus adelphus</tp:taxon-name></italic> sp. n. and <italic><tp:taxon-name>Agathodesmus quintanus</tp:taxon-name></italic> sp. n.</p></tp:treatment-sec><tp:treatment-sec sec-type="Name"><title>Name.</title><p>Latin <italic>summus</italic>, 'highest'; adjective. This species was found at the top of Queensland's highest mountain, Mt Bartle Frere.</p></tp:treatment-sec><tp:treatment-sec sec-type="Remarks"><title>Remarks.</title><p>The Bartle Frere females were assigned to this species rather than to the co-occurring <italic><tp:taxon-name>Agathodesmus adelphus</tp:taxon-name></italic> sp. n. and <italic><tp:taxon-name>Agathodesmus quintanus</tp:taxon-name></italic> sp. n. because the females lack the narrow pseudo-paranota found in the other two species.</p></tp:treatment-sec><tp:treatment-sec><!--Section generated to contain objects referenced in tp:taxon-treatment.--><fig id="F10" position="float" orientation="portrait"><label>Figure 10.</label><caption><p><bold>A</bold>–<bold>C</bold>, posterior gonopod views. <bold>A</bold> <italic><tp:taxon-name>Agathodesmus sagma</tp:taxon-name></italic> sp. n., paratype ex QM S96076 <bold>B</bold> <italic><tp:taxon-name>Agathodesmus summus</tp:taxon-name></italic> sp. n., paratype ex QM S96091 <bold>C</bold> <italic><tp:taxon-name>Agathodesmus yuccabinensis</tp:taxon-name></italic> sp. n., paratype ex QM S96094 <bold>D</bold> Midbody ozopore (arrow) of <italic><tp:taxon-name>Agathodesmus agnus</tp:taxon-name></italic> sp. n., male paratype ex QM S96021. <bold>B</bold> is uncoated specimen; scale bars: <bold>A</bold>, <bold>C</bold> = 0.1 mm, <bold>B</bold> = 0.2 mm, <bold>D</bold> = 0.05 mm.</p></caption><graphic xmlns:xlink="http://www.w3.org/1999/xlink" xlink:href="ZooKeys-325-033-g010.jpg" position="float" orientation="portrait" xlink:type="simple"/></fig><fig id="F11" position="float" orientation="portrait"><label>Figure 11.</label><caption><p>Localities for <italic><tp:taxon-name>Agathodesmus bonang</tp:taxon-name></italic> sp. n. (filled triangles), <italic><tp:taxon-name>Agathodesmus carorum</tp:taxon-name></italic> sp. n. (open circles), <italic><tp:taxon-name>Agathodesmus johnsi</tp:taxon-name></italic> Mesibov, 2009 (star), <italic><tp:taxon-name>Agathodesmus morwellensis</tp:taxon-name></italic> sp. n. (filled squares) and <italic><tp:taxon-name>Agathodesmus steeli</tp:taxon-name></italic> Silvestri, 1910 (crosses). Mercator projection; ACT = Australian Capital Territory, NSW = New South Wales, VIC = Victoria. Inset shows location of main map.</p></caption><graphic xmlns:xlink="http://www.w3.org/1999/xlink" xlink:href="ZooKeys-325-033-g011.jpg" position="float" orientation="portrait" xlink:type="simple"/></fig><fig id="F13" position="float" orientation="portrait"><label>Figure 13.</label><caption><p>Localities in far north Queensland for <bold>A</bold> <italic><tp:taxon-name>Agathodesmus adelphus</tp:taxon-name></italic> sp. n. (open circle), <italic><tp:taxon-name>Agathodesmus agnus</tp:taxon-name></italic> sp. n. (open triangles), <italic><tp:taxon-name>Agathodesmus gayundah</tp:taxon-name></italic> sp. n. (filled triangle), <italic><tp:taxon-name>Agathodesmus hahnensis</tp:taxon-name></italic> sp. n. (open squares), <italic><tp:taxon-name>Agathodesmus kerensis</tp:taxon-name></italic> sp. n. (filled square), <italic><tp:taxon-name>Agathodesmus kirrama</tp:taxon-name></italic> sp. n. (filled circles), <italic><tp:taxon-name>Agathodesmus millaa</tp:taxon-name></italic> sp. n. (star) and <bold>B</bold> <italic><tp:taxon-name>Agathodesmus parapholeus</tp:taxon-name></italic> sp. n. (open circles), <italic><tp:taxon-name>Agathodesmus quintanus</tp:taxon-name></italic> sp. n. (crosses), <italic><tp:taxon-name>Agathodesmus sagma</tp:taxon-name></italic> sp. n. (open squares), <italic><tp:taxon-name>Agathodesmus summus</tp:taxon-name></italic> sp. n. (open triangles), and <italic><tp:taxon-name>Agathodesmus yuccabinensis</tp:taxon-name></italic> sp. n. (filled squares). Arrow in <bold>A</bold> indicates questionable, disjunct locality for <italic><tp:taxon-name>Agathodesmus aenigmaticus</tp:taxon-name></italic> sp. n. Mercator projections; inset shows location of main maps.</p></caption><graphic xmlns:xlink="http://www.w3.org/1999/xlink" xlink:href="ZooKeys-325-033-g013.jpg" position="float" orientation="portrait" xlink:type="simple"/></fig></tp:treatment-sec></tp:taxon-treatment>
