# Supplementary material for: New species of Agathodesmus Silvestri, 1910 from Australia (Diplopoda, Polydesmida, Haplodesmidae)
Source: Zookeys. 2013 Aug 20;(325):33–64. doi: 10.3897/zookeys.325.5932 (PMC3760138; doi:10.3897/zookeys.325.5932)
Supplement: XML Treatment for Agathodesmus yuccabinensis [file zookeys.325.5932-treatment19.xml]

<!DOCTYPE tp:taxon-treatment
  PUBLIC "-//TaxonX//DTD Taxonomic Treatment Publishing DTD v0 20100105//EN" "tax-treatment-NSO.dtd">
<tp:taxon-treatment xmlns:tp="http://www.plazi.org/taxpub"><tp:treatment-meta><mixed-citation publication-type="journal"><person-group><name><surname>Mesibov</surname><given-names>Robert</given-names></name></person-group><article-title>New species of <italic>Agathodesmus</italic> Silvestri, 1910 from Australia (Diplopoda, Polydesmida, Haplodesmidae)</article-title><source>Zookeys</source><day>20</day><month>8</month><year>2013</year><volume>2013</volume><issue>325</issue><fpage>33</fpage><lpage>64</lpage><pub-id pub-id-type="doi">10.3897/zookeys.325.5932</pub-id></mixed-citation></tp:treatment-meta><tp:nomenclature><tp:taxon-name>
                            <tp:taxon-name-part taxon-name-part-type="genus">Agathodesmus</tp:taxon-name-part>
                            <tp:taxon-name-part taxon-name-part-type="species">yuccabinensis</tp:taxon-name-part>
                            <object-id xmlns:xlink="http://www.w3.org/1999/xlink" xlink:type="simple">http://zoobank.org/024140B1-5299-4539-9873-898BD7CC8D55</object-id>
                            <object-id xmlns:xlink="http://www.w3.org/1999/xlink" xlink:type="simple">http://species-id.net/wiki/Agathodesmus_yuccabinensis</object-id>
                        </tp:taxon-name><tp:taxon-status xmlns:xlink="http://www.w3.org/1999/xlink" xlink:type="simple">sp. n.</tp:taxon-status><xref ref-type="fig" rid="F10">Fig. 10C</xref></tp:nomenclature><tp:treatment-sec sec-type="Holotype"><title>Holotype.</title><p>Male, near Yuccabine Creek, Kirrama Range, Qld, <named-content xmlns:xlink="http://www.w3.org/1999/xlink" content-type="dwc:verbatimCoordinates" xlink:type="simple">18°12'21"S, 145°45'47"E</named-content> ±500 m, 700 m a.s.l., 10 December 1986, G. Monteith and G. Thompson, QM berlesate 732, rainforest, sieved litter, QM S96093.</p></tp:treatment-sec><tp:treatment-sec sec-type="Paratypes"><title>Paratypes.</title><p>3 males, 7 females, 1 stadium 6 female, details as for holotype, QM S96094.</p></tp:treatment-sec><tp:treatment-sec sec-type="Other material"><title>Other material.</title><p><bold>QM:</bold> 2 males, 1 female, Kirrama Range, Qld, <named-content xmlns:xlink="http://www.w3.org/1999/xlink" content-type="dwc:verbatimCoordinates" xlink:type="simple">18°12'57"S, 145°47'15"E</named-content> ±500 m, 700 m a.s.l., G. Monteith and G. Thompson, QM berlesate 730, rainforest, sieved litter, S96095; 3 males, Mt Hosie, Kirrama Range, Qld, <named-content xmlns:xlink="http://www.w3.org/1999/xlink" content-type="dwc:verbatimCoordinates" xlink:type="simple">18°12'29"S, 145°46'41"E</named-content> ±500 m, 930 m a.s.l., 11 December 1986, same collectors and method but QM berlesate 733, S96096; 3 males, 2 females, Mt Macalister, Cardwell Range, Qld, <named-content xmlns:xlink="http://www.w3.org/1999/xlink" content-type="dwc:verbatimCoordinates" xlink:type="simple">18°18'16"S, 145°56'32"E</named-content> ±500 m, 1000 m a.s.l., 20 December 1986, same collectors and method but QM berlesate 739, S96098; 1 male, 1 stadium 6 male, 1 stadium 6 female, same details but 700 m a.s.l., QM berlesate 741, moss on trees and rocks, S96097; 1 female, same locality but 900 m a.s.l., 15 January 1987, S. Hamlet, QM berlesate 757, rainforest, sieved litter, S96099.</p><!--PageBreak--></tp:treatment-sec><tp:treatment-sec sec-type="Diagnostic description"><title>Diagnostic description.</title><p>Male and female with head + 19 rings. Colour in alcohol pale yellow. Male/female ca 9.0/9.5 mm long; ring 12 maximum diameter ca 0.7/0.85 mm, maximum width ca 0.8/0.9 mm. Metatergal tubercles in 10-12 irregular transverse rows, mainly without setae; metatergal setae short with slightly flared tips; lateralmost tubercles not enlarged, not forming pseudo-paranotum. Male leg 6 without coxal projection. Telopodite (<xref ref-type="fig" rid="F11">Fig. 11C</xref>) with <bold>pp</bold> straight; <bold>at</bold> in transverse plane, short, rounded-triangular, tip curving very slightly posteriorly; <bold>dp</bold> directed posterobasally at base; <bold>mab</bold> curving medially, then basally, the apex divided into truncate lobe with fine marginal teeth, and apically forked lobe; <bold>meb</bold> broad, curving behind <bold>mab</bold> and nearly as long, divided at midlength into short, rounded lateral lobe and 2 slender, subequal, pointed posterior processes reaching almost to <bold>mab</bold> apex.</p><!--PageBreak--></tp:treatment-sec><tp:treatment-sec sec-type="Distribution"><title>Distribution.</title><p>Rainforest in the Cardwell Range (includes Kirrama Range), inland between Tully and Ingham in tropical north Queensland (<xref ref-type="fig" rid="F13">Fig. 13B</xref>). The linear extent of the known range is ca 20 km. Co-occurs with <italic><tp:taxon-name>Agathodesmus kirrama</tp:taxon-name></italic> sp. n. on Mt Hosie.</p></tp:treatment-sec><tp:treatment-sec sec-type="Name"><title>Name.</title><p>For Yuccabine Creek, the type locality; adjective.</p></tp:treatment-sec><tp:treatment-sec><!--Section generated to contain objects referenced in tp:taxon-treatment.--><fig id="F10" position="float" orientation="portrait"><label>Figure 10.</label><caption><p><bold>A</bold>–<bold>C</bold>, posterior gonopod views. <bold>A</bold> <italic><tp:taxon-name>Agathodesmus sagma</tp:taxon-name></italic> sp. n., paratype ex QM S96076 <bold>B</bold> <italic><tp:taxon-name>Agathodesmus summus</tp:taxon-name></italic> sp. n., paratype ex QM S96091 <bold>C</bold> <italic><tp:taxon-name>Agathodesmus yuccabinensis</tp:taxon-name></italic> sp. n., paratype ex QM S96094 <bold>D</bold> Midbody ozopore (arrow) of <italic><tp:taxon-name>Agathodesmus agnus</tp:taxon-name></italic> sp. n., male paratype ex QM S96021. <bold>B</bold> is uncoated specimen; scale bars: <bold>A</bold>, <bold>C</bold> = 0.1 mm, <bold>B</bold> = 0.2 mm, <bold>D</bold> = 0.05 mm.</p></caption><graphic xmlns:xlink="http://www.w3.org/1999/xlink" xlink:href="ZooKeys-325-033-g010.jpg" position="float" orientation="portrait" xlink:type="simple"/></fig><fig id="F11" position="float" orientation="portrait"><label>Figure 11.</label><caption><p>Localities for <italic><tp:taxon-name>Agathodesmus bonang</tp:taxon-name></italic> sp. n. (filled triangles), <italic><tp:taxon-name>Agathodesmus carorum</tp:taxon-name></italic> sp. n. (open circles), <italic><tp:taxon-name>Agathodesmus johnsi</tp:taxon-name></italic> Mesibov, 2009 (star), <italic><tp:taxon-name>Agathodesmus morwellensis</tp:taxon-name></italic> sp. n. (filled squares) and <italic><tp:taxon-name>Agathodesmus steeli</tp:taxon-name></italic> Silvestri, 1910 (crosses). Mercator projection; ACT = Australian Capital Territory, NSW = New South Wales, VIC = Victoria. Inset shows location of main map.</p></caption><graphic xmlns:xlink="http://www.w3.org/1999/xlink" xlink:href="ZooKeys-325-033-g011.jpg" position="float" orientation="portrait" xlink:type="simple"/></fig><fig id="F13" position="float" orientation="portrait"><label>Figure 13.</label><caption><p>Localities in far north Queensland for <bold>A</bold> <italic><tp:taxon-name>Agathodesmus adelphus</tp:taxon-name></italic> sp. n. (open circle), <italic><tp:taxon-name>Agathodesmus agnus</tp:taxon-name></italic> sp. n. (open triangles), <italic><tp:taxon-name>Agathodesmus gayundah</tp:taxon-name></italic> sp. n. (filled triangle), <italic><tp:taxon-name>Agathodesmus hahnensis</tp:taxon-name></italic> sp. n. (open squares), <italic><tp:taxon-name>Agathodesmus kerensis</tp:taxon-name></italic> sp. n. (filled square), <italic><tp:taxon-name>Agathodesmus kirrama</tp:taxon-name></italic> sp. n. (filled circles), <italic><tp:taxon-name>Agathodesmus millaa</tp:taxon-name></italic> sp. n. (star) and <bold>B</bold> <italic><tp:taxon-name>Agathodesmus parapholeus</tp:taxon-name></italic> sp. n. (open circles), <italic><tp:taxon-name>Agathodesmus quintanus</tp:taxon-name></italic> sp. n. (crosses), <italic><tp:taxon-name>Agathodesmus sagma</tp:taxon-name></italic> sp. n. (open squares), <italic><tp:taxon-name>Agathodesmus summus</tp:taxon-name></italic> sp. n. (open triangles), and <italic><tp:taxon-name>Agathodesmus yuccabinensis</tp:taxon-name></italic> sp. n. (filled squares). Arrow in <bold>A</bold> indicates questionable, disjunct locality for <italic><tp:taxon-name>Agathodesmus aenigmaticus</tp:taxon-name></italic> sp. n. Mercator projections; inset shows location of main maps.</p></caption><graphic xmlns:xlink="http://www.w3.org/1999/xlink" xlink:href="ZooKeys-325-033-g013.jpg" position="float" orientation="portrait" xlink:type="simple"/></fig></tp:treatment-sec></tp:taxon-treatment>
