# Supplementary material for: New species of Agathodesmus Silvestri, 1910 from Australia (Diplopoda, Polydesmida, Haplodesmidae)
Source: Zookeys. 2013 Aug 20;(325):33–64. doi: 10.3897/zookeys.325.5932 (PMC3760138; doi:10.3897/zookeys.325.5932)
Supplement: XML Treatment for Agathodesmus bucculentus [file zookeys.325.5932-treatment20.xml]

<!DOCTYPE tp:taxon-treatment
  PUBLIC "-//TaxonX//DTD Taxonomic Treatment Publishing DTD v0 20100105//EN" "tax-treatment-NSO.dtd">
<tp:taxon-treatment xmlns:tp="http://www.plazi.org/taxpub"><tp:treatment-meta><mixed-citation publication-type="journal"><person-group><name><surname>Mesibov</surname><given-names>Robert</given-names></name></person-group><article-title>New species of <italic>Agathodesmus</italic> Silvestri, 1910 from Australia (Diplopoda, Polydesmida, Haplodesmidae)</article-title><source>Zookeys</source><day>20</day><month>8</month><year>2013</year><volume>2013</volume><issue>325</issue><fpage>33</fpage><lpage>64</lpage><pub-id pub-id-type="doi">10.3897/zookeys.325.5932</pub-id></mixed-citation></tp:treatment-meta><tp:nomenclature><tp:taxon-name>
                            <tp:taxon-name-part taxon-name-part-type="genus">Agathodesmus</tp:taxon-name-part>
                            <tp:taxon-name-part taxon-name-part-type="species">bucculentus</tp:taxon-name-part>
                            <object-id xmlns:xlink="http://www.w3.org/1999/xlink" xlink:type="simple">http://species-id.net/wiki/Agathodesmus_bucculentus</object-id>
                        </tp:taxon-name><tp:taxon-authority>(Jeekel, 1986)</tp:taxon-authority><xref ref-type="fig" rid="F3">Figs 3A, 3B</xref><xref ref-type="fig" rid="F4">, 4A</xref></tp:nomenclature><tp:treatment-sec sec-type="Note"><title>Note.</title><p>This species was described from three specimens collected by Dr and Mrs Jeekel in 1980, under logs in rainforest along the 'Broken Hill' [probably 'Broken River'] track in Eungella National Park (<xref ref-type="bibr" rid="B7">Jeekel 1986</xref>). Another 183 specimens from the same general area are in Australian collections (see below), and the <!--PageBreak--><italic><tp:taxon-name>Agathodesmus bucculentus</tp:taxon-name></italic> range in central coastal Queensland is now known to have a north-south extent of ca 50 km (<xref ref-type="fig" rid="F12">Fig. 12</xref>).</p></tp:treatment-sec><tp:treatment-sec sec-type="Material examined"><title>Material examined.</title><p><bold>ANIC:</bold> 35 males, 17 females, 1 stadium 7 female, Eungella National Park, Qld, <named-content xmlns:xlink="http://www.w3.org/1999/xlink" content-type="dwc:verbatimCoordinates" xlink:type="simple">21°09'S, 148°30'E</named-content> ±1 km, 760 m a.s.l., 10 November 1976, R.W. Taylor and T.A. Weir, ANIC berlesate 562, rainforest, 64-000332; 16 males, same details but ANIC berlesate 563, 64-000329; 27 males, same details but ANIC berlesate 564, 64-000333; 4 males, Finch Hatton Gorge, Qld, <named-content xmlns:xlink="http://www.w3.org/1999/xlink" content-type="dwc:verbatimCoordinates" xlink:type="simple">21°05'S, 148°38'E</named-content> ±1 km, 200 m a.s.l., 11 November 1976, R.W. same collectors, ANIC berlesate 565, rainforest, 64-000334; 6 males, 4 females, 2 stadium 7 males, 5 stadium 7 females, Broken River, Eungella National Park, Qld, <named-content xmlns:xlink="http://www.w3.org/1999/xlink" content-type="dwc:verbatimCoordinates" xlink:type="simple">21°10'S, 148°31'E</named-content> ±1 km, 700 m a.s.l., 10-12 November 1976, same collectors, ANIC berlesate 559, rainforest, 64-000331; 3 males, 1 female, same details but ANIC berlesate 560, 64-000330; 17 males, 1 female, 1 stadium 7 female, same details but ANIC berlesate 561, 64-000335; 7 males, 1 female, 1 stadium 7 female, same details but ANIC berlesate 568, 64-000328; 18 males, 2 females, same details but ANIC berlesate 570, 64-000336. <bold>QM:</bold> 1 male, 2 females, Mt William, Eungella National Park, Qld, <named-content xmlns:xlink="http://www.w3.org/1999/xlink" content-type="dwc:verbatimCoordinates" xlink:type="simple">21°01'05"S, 148°35'57"E</named-content> ±500 m, 1240 m a.s.l., 19 April 1979, G. Monteith, QM berlesate 41, rainforest, sieved litter, S96025; 2 males, 1 stadium 7 female, Eungella, Qld, schoolhouse, <named-content xmlns:xlink="http://www.w3.org/1999/xlink" content-type="dwc:verbatimCoordinates" xlink:type="simple">21°07'51"S, 148°29'32"E</named-content> ±2 km, 13 February 1986, J. Gallon and R. Raven, QM berlesate 709, rainforest, S96026; 1 male, Finch Hatton Gorge, Qld, <named-content xmlns:xlink="http://www.w3.org/1999/xlink" content-type="dwc:verbatimCoordinates" xlink:type="simple">21°04'13"S, 148°38'11"E</named-content> ±500 m, 300 m a.s.l., 18 November 1992, G. Monteith, G. Thompson, D. Cook and H. Janetzki, S96027; 3 males, 4 females, Mt Macartney, Qld, <named-content xmlns:xlink="http://www.w3.org/1999/xlink" content-type="dwc:verbatimCoordinates" xlink:type="simple">20°49'57"S, 148°33'07"E</named-content> ±500 m, 950 m a.s.l., 19 November 1992, same collectors, S96028.</p></tp:treatment-sec><tp:treatment-sec sec-type="Remarks"><title>Remarks.</title><p>There is little to add to the excellent description and illustrations of <xref ref-type="bibr" rid="B7">Jeekel (1986)</xref>, except to confirm that the short metatergal setae noted by Jeekel are bipartite with slightly flared tips (<xref ref-type="fig" rid="F4">Fig. 4A</xref>) as in most other <italic><tp:taxon-name>Agathodesmus</tp:taxon-name></italic>, and that the <bold>dp</bold> in <italic><tp:taxon-name>Agathodesmus bucculentus</tp:taxon-name></italic> is indeed 'complicated'. Fig. 16 in <xref ref-type="bibr" rid="B7">Jeekel (1986)</xref> clearly shows the <bold>meb</bold>: it is divided near its base into a curving, needle-like medial process and a more or less parallel, broader, distally expanded and lamellar lateral process. However, the <bold>meb</bold> in <italic><tp:taxon-name>Agathodesmus bucculentus</tp:taxon-name></italic> is not 'on caudal side' (<xref ref-type="bibr" rid="B7">Jeekel 1986</xref>, p. 49), but lies between the <bold>mab</bold> and the <bold>pp</bold>, as in other <italic><tp:taxon-name>Agathodesmus</tp:taxon-name></italic> spp.</p></tp:treatment-sec><tp:treatment-sec><!--Section generated to contain objects referenced in tp:taxon-treatment.--><fig id="F3" position="float" orientation="portrait"><label>Figure 3.</label><caption><p>'Pseudo-paranotum' extremes. Lateral (<bold>A</bold>, <bold>C</bold>) and dorsal (<bold>B</bold>, <bold>D</bold>) views of midbody rings of <italic><tp:taxon-name>Agathodesmus bucculentus</tp:taxon-name></italic> (Jeekel, 1986) (<bold>A</bold>, <bold>B</bold>; no pseudo-paranotum; male ex ANIC 64-000332) and <italic><tp:taxon-name>Agathodesmus gayundah</tp:taxon-name></italic> sp. n. (<bold>C</bold>, <bold>D</bold>; wide pseudo-paranotum, <bold>p</bold>; male paratype ex QM S96038). Scale bars = 0.25 mm; <bold>A</bold> reversed (left-right) for clarity.</p></caption><graphic xmlns:xlink="http://www.w3.org/1999/xlink" xlink:href="ZooKeys-325-033-g003.jpg" position="float" orientation="portrait" xlink:type="simple"/></fig><fig id="F4" position="float" orientation="portrait"><label>Figure 4.</label><caption><p>Metatergal setae on midbody rings. <bold>A</bold> <italic><tp:taxon-name>Agathodesmus bucculentus</tp:taxon-name></italic> (Jeekel, 1986), short bipartite seta with slightly flared tip (male ex ANIC 64-000332) <bold>B</bold> <italic><tp:taxon-name>Agathodesmus quintanus</tp:taxon-name></italic> sp. n., very long bipartite setae with slightly flared tips (male paratype ex QM S96066). Scale bars: <bold>A</bold> = 0.02 mm, <bold>B</bold> = 0.2 mm.</p></caption><graphic xmlns:xlink="http://www.w3.org/1999/xlink" xlink:href="ZooKeys-325-033-g004.jpg" position="float" orientation="portrait" xlink:type="simple"/></fig><fig id="F12" position="float" orientation="portrait"><label>Figure 12.</label><caption><p>Localities for <italic><tp:taxon-name>Agathodesmus aenigmaticus</tp:taxon-name></italic> sp. n. (filled square) and <italic><tp:taxon-name>Agathodesmus bucculentus</tp:taxon-name></italic> (Jeekel, 1986) (open circles) in central coastal Queensland. Mercator projection; inset shows location of main map.</p></caption><graphic xmlns:xlink="http://www.w3.org/1999/xlink" xlink:href="ZooKeys-325-033-g012.jpg" position="float" orientation="portrait" xlink:type="simple"/></fig></tp:treatment-sec><ref-list><ref id="B7"><mixed-citation xmlns:xlink="http://www.w3.org/1999/xlink" xlink:type="simple"><person-group><name name-style="western"><surname>Jeekel</surname><given-names>CAW</given-names></name></person-group> (<year>1986</year>) <article-title>Millipedes from Australia, 10: Three interesting new species and a new genus (Diplopoda: Sphaerotheriida, Spirobolida, Polydesmida).</article-title><source>Beaufortia</source><volume>36</volume>(<issue>3</issue>): <fpage>35</fpage>-<lpage>50</lpage>.</mixed-citation></ref></ref-list></tp:taxon-treatment>
