# Supplementary material for: New species of Agathodesmus Silvestri, 1910 from Australia (Diplopoda, Polydesmida, Haplodesmidae)
Source: Zookeys. 2013 Aug 20;(325):33–64. doi: 10.3897/zookeys.325.5932 (PMC3760138; doi:10.3897/zookeys.325.5932)
Supplement: Supplementary file 21 — Specimen records of Australian Agathodesmus species. (doi: 10.3897/zookeys.325.5932.app) File format: Comma Separated Value File (csv). [file ZooKeys-325-033-s001.csv]

Specimen data for identified Australian Agathodesmus spp. as of July 2012
AM = Australian Museum, ANIC = Australian National Insect Collection
MCG = Museo Civico di Storia Naturale (Genoa)
NMV = Museum Victoria, QM = Queensland Museum
SAM South Australian Museum, ZMA = Zoological Museum (Amsterdam)
Deposit	RegNo	Type_status	Species	Specimens	Locality_in_words	State	Lat_DD_WGS84	Long_DD_WGS84	Uncertainty	Lat/lon_source	Elev_m	Day	Month	Year	Collector	CollNotes
QM	S96015	holotype	adelphus	1M	Mt Bartle Frere - west slopes	Qld	-17.3825	145.7792	500m	QM database	800-1000	30	12	1989	G. Monteith
QM	S96016	paratype	adelphus	1F	Mt Bartle Frere - west slopes	Qld	-17.3825	145.7792	500m	QM database	800-1000	30	12	1989	G. Monteith
QM	S96019		aenigmaticus	2M	Bellenden Ker - Centre Peak -summit	Qld	-17.2611	145.8569	500m	QM database	1500	11	4	1979	G. Monteith	QM berlesate 17 - rainforest - sieved litter
QM	S96017	holotype	aenigmaticus	1M	Mt Hayward	Qld	-20.3275	148.7528	500m	QM database	350	20	11	1992	G. Monteith + G. Thompson + D. Cook + H. Janetzki	19-20 Nov 1992
QM	S96018	paratypes	aenigmaticus	8M + 3F + 12 juv	Mt Hayward	Qld	-20.3275	148.7528	500m	QM database	350	20	11	1992	G. Monteith + G. Thompson + D. Cook + H. Janetzki	19-20 Nov 1992
QM	S96022		agnus	1M + 3F + 3 juv	North Bell Peak via Gordonvale	Qld	-17.0886	145.8789	500m	QM database	900	16	9	1981	G. Monteith + D. Cook	QM berlesate 300 - rainforest - sieved litter and moss
QM	S96023		agnus	1M + 1F	22 km SE of Mareeba	Qld	-17.1108	145.5678	500m	QM database	900	4	11	1983	D. Yeates + G. Thompson	QM berlesate 615 - rainforest - sieved litter
QM	S96020	holotype	agnus	1M	Lamb Range - 19 km S of Mareeba	Qld	-17.1108	145.5678	500m	QM database	1200	3	12	1988	G. Monteith + G. Thompson	QM berlesate 804 - rainforest - sieved litter
QM	S96021	paratypes	agnus	7M + 10F + 1 juv	Lamb Range - 19 km S of Mareeba	Qld	-17.1108	145.5678	500m	QM database	1200	3	12	1988	G. Monteith + G. Thompson	QM berlesate 804 - rainforest - sieved litter
QM	S96024		agnus	1F + 1 juv	North Bell Peak	Qld	-17.085	145.8667	500m	QM database	600	22	11	1990	G. Monteith + G. Thompson	QM berlesate 845 - rainforest - sieved litter
QM	S37557		agnus	2M + 2F	Mt Haig - Lamb Range	Qld	-17.0978	145.6025	500m	QM database	1000	25	2	1997	G. Monteith	QM berlesate 918 - rainforest - sieved litter
ANIC	64-000323		agnus	1M	near Mt Haig	Qld	-17.1667	145.6	1km	label data	750	30	6	1971	R.W. Taylor + J. Feehan	ANIC berlesate 350 - rainforest
ANIC	64-000324		agnus	15M + 9F	3 km W by S of Mt Haig	Qld	-17.1	145.5667	1km	label data	1150	3	4	1984	A. Calder + T.A. Weir	ANIC berlesate 952 - rainforest
ANIC	64-000325		agnus	2M	Mt Haig	Qld	-17.1	145.6	1km	label data	1000	29	10	1976	R.W. Taylor + T.A. Weir	ANIC berlesate 541 - rainforest
ANIC	64-000326		agnus	7M + 2F	Cammoo Caves near Rockhampton	Qld	-23.1667	150.4667	1km	label data		25	10	1976	R.W. Taylor + T.A. Weir	ANIC berlesate 535 - dense low closed forest
ANIC	64-000327	holotype	anici	1M	11 km W by N of Bald Hill - McIlwraith Range - search party campsite	Qld	-13.7333	143.3333	2km	label data	520	12	7	1989	T.A. Weir	ANIC berlesate 1111 - closed forest - leaf and log litter - 27 Jun - 12 Jul 1989
NMV	K-11877		bonang	1F	Bonang Road	Vic	-37.4336	148.5964	25m	GPS	240	8	11	2006	R. Mesibov + T. Moule
NMV	K-11878		bonang	1 juv	Bonang Road	Vic	-37.2586	148.7339	25m	GPS	620	9	4	2011	R. Mesibov
NMV	K-11860	holotype	bonang	1M	Bonang Road	Vic	-37.3906	148.5969	25m	GPS	320	9	4	2011	R. Mesibov
NMV	K-11861-11869	paratypes	bonang	9M	Bonang Road	Vic	-37.3906	148.5969	25m	GPS	320	9	4	2011	R. Mesibov
NMV	K-11870	paratypes	bonang	1 juv	Bonang Road	Vic	-37.3906	148.5969	25m	GPS	320	9	4	2011	R. Mesibov
NMV	K-11871	paratypes	bonang	1 juv	Bonang Road	Vic	-37.3906	148.5969	25m	GPS	320	9	4	2011	R. Mesibov
NMV	K-11872-11876	paratypes	bonang	5F	Bonang Road	Vic	-37.3906	148.5969	25m	GPS	320	9	4	2011	R. Mesibov
ZMA	not known	holotype	bucculentus	1M	Eungella National Park - 5 km W of Netherdale	Qld	-21.1333	148.5	5km	Google Earth		18	10	1980	C.A.W. Jeekel + A.M. Jeekel-Rijvers	along Broken Hill [probably 'Broken River'] track in rainforest - under logs
ZMA	not known	paratypes	bucculentus	1M + 1 juv	Eungella National Park - 5 km W of Netherdale	Qld	-21.1333	148.5	5km	Google Earth		18	10	1980	C.A.W. Jeekel + A.M. Jeekel-Rijvers	along Broken Hill [probably 'Broken River'] track in rainforest - under logs
QM	S96025		bucculentus	1M +2F	Mt William - Eungella National Park	Qld	-21.0181	148.5992	500m	QM database	1240	19	4	1979	G. Monteith	QM berlesate 41 - rainforest - sieved litter
QM	S96026		bucculentus	2M + 1 juv	Eungella - schoolhouse	Qld	-21.1308	148.4922	2km	Google Earth		13	2	1986	J. Gallon + R. Raven	QM berlesate 709 - rainforest
QM	S96027		bucculentus	1M	Finch Hatton Gorge	Qld	-21.0703	148.6364	500m	QM database	300	18	11	1992	G. Monteith + G. Thompson + D. Cook + H. Janetzki
QM	S96028		bucculentus	3M + 4F	Mt Macartney	Qld	-20.8325	148.5519	500m	QM database	950	19	11	1992	G. Monteith + G. Thompson + D. Cook + H. Janetzki
ANIC	64-000328		bucculentus	7M + 1F + 1 juv	Broken River - Eungella National Park	Qld	-21.1667	148.5167	1km	label data	700	12	11	1976	R.W. Taylor + T.A. Weir	ANIC berlesate 568 - rainforest - 10-12 Nov 1976
ANIC	64-000329		bucculentus	16M	Eungella National Park	Qld	-21.15	148.5	1km	label data	760	10	11	1976	R.W. Taylor + T.A. Weir	ANIC berlesate 563 - rainforest
ANIC	64-000330		bucculentus	3M + 1F	Broken River - Eungella National Park	Qld	-21.1667	148.5167	1km	label data	700	12	11	1976	R.W. Taylor + T.A. Weir	ANIC berlesate 560 - rainforest - 10-12 Nov 1976
ANIC	64-000331		bucculentus	6M + 4F + 7 juv	Broken River - Eungella National Park	Qld	-21.1667	148.5167	1km	label data	700	12	11	1976	R.W. Taylor + T.A. Weir	ANIC berlesate 559 - rainforest - 10-12 Nov 1976
ANIC	64-000332		bucculentus	35M + 17F + 1 juv	Eungella National Park	Qld	-21.15	148.5	1km	label data	760	10	11	1976	R.W. Taylor + T.A. Weir	ANIC berlesate 562 - rainforest
ANIC	64-000333		bucculentus	27M	Eungella National Park	Qld	-21.15	148.5	1km	label data	760	10	11	1976	R.W. Taylor + T.A. Weir	ANIC berlesate 564 - rainforest
ANIC	64-000334		bucculentus	4M	Finch Hatton Gorge	Qld	-21.0833	148.6333	1km	label data	200	11	11	1976	R.W. Taylor + T.A. Weir	ANIC berlesate 565 - rainforest
ANIC	64-000335		bucculentus	17M + 1F + 1 juv	Broken River - Eungella National Park	Qld	-21.1667	148.5167	1km	label data	700	12	11	1976	R.W. Taylor + T.A. Weir	ANIC berlesate 561 - rainforest - 10-12 Nov 1976
ANIC	64-000336		bucculentus	18M + 2F	Broken River - Eungella National Park	Qld	-21.1667	148.5167	1km	label data	700	12	11	1976	R.W. Taylor + T.A. Weir	ANIC berlesate 570 - rainforest - 10-12 Nov 1976
NMV	K-11884		carorum	1M	Dyer Creek - near Murrungowar	Vic	-37.6406	148.7233	25m	GPS	170	8	11	2006	R. Mesibov + T. Moule
NMV	K-11885		carorum	2F	Dyer Creek - near Murrungowar	Vic	-37.6406	148.7233	25m	GPS	170	8	11	2006	R. Mesibov + T. Moule
NMV	K-11879	holotype	carorum	1M	Imlay Road	NSW	-37.1278	149.4578	25m	GPS	610	11	11	2006	C. Car + G. Car + R. Mesibov + T. Moule
NMV	K-11880-11881	paratypes	carorum	2F	Nadgee State Forest - S of Eden	NSW	-37.415	149.8158	25m	GPS	230	12	11	2006	C. Car + G. Car + R. Mesibov + T. Moule
NMV	K-11882	paratypes	carorum	1M	Nadgee State Forest - S of Eden	NSW	-37.3989	149.8217	25m	GPS	260	12	11	2006	C. Car + G. Car + R. Mesibov + T. Moule
NMV	K-11883	paratypes	carorum	1 juv	Nadgee State Forest - S of Eden	NSW	-37.3989	149.8217	25m	GPS	260	12	11	2006	C. Car + G. Car + R. Mesibov + T. Moule
NMV	K11886		carorum	1M	Cabbage Palms Flora Reserve	Vic	-37.7442	148.6486	25m	GPS	30	10	4	2011	R. Mesibov
SAM	OM2003	holotype	chandleri	1M	Wotton Scrub	SA	-34.9828	138.7775	100m	GPS	450	1	7	2010	R. Mesibov + T. Moule
SAM	OM2004-2018 (males), OM2019-2023 (females), OM2024-2025 (st 6 males)	paratypes	chandleri	15M + 5F + 2 juv	Wotton Scrub	SA	-34.9828	138.7775	100m	GPS	450	1	7	2010	R. Mesibov + T. Moule
SAM	OM2028		chandleri	1M	Whites Scrub	SA	-34.9683	138.7783	25m	GPS	510	21	8	2010	R. Mesibov + T. Moule
SAM	OM2026-2027		chandleri	2M	Richardsons Road - Uraidla	SA	-34.9702	138.7506	25m	GPS	580	21	8	2010	R. Mesibov + T. Moule
ANIC	64-000337		chandleri	4M + 1F	Pill Box Track - Cleland Conservation Park - 16 km SE of Adelaide	SA	-34.9667	138.7	1km	label data	500	25	4	1993	D.S. Chandler	ANIC berlesate 1539 - cut dry sclerophyll - Eucalyptus and grass litter
QM	S96030	paratype	gayundah	1M	Gayundah Creek - Hinchinbrook Island	Qld	-18.3664	146.2192	500m	QM database	10	8	11	1984	G. Monteith + V. Davies + G. Thompson + J. Gallon	QM berlesate 665 - rainforest - sieved litter
QM	S96032	paratypes	gayundah	1M + 1F	Gayundah Creek - Hinchinbrook Island	Qld	-18.3664	146.2192	500m	QM database	10	8	11	1984	G. Monteith + V. Davies + G. Thompson + J. Gallon	QM berlesate 667 - rainforest - sieved litter
QM	S96033	paratypes	gayundah	1M + 2F + 13 juv	Gayundah Creek - Hinchinbrook Island	Qld	-18.3664	146.2192	500m	QM database	10	9	11	1984	V. Davies + G. Thompson + J. Gallon	QM berlesate 663 - rainforest - sieved litter
QM	S96031	paratype	gayundah	1M	Gayundah Creek - Hinchinbrook Island	Qld	-18.3664	146.2192	500m	QM database	10	10	11	1984	V. Davies + G. Thompson + J. Gallon	QM berlesate 666 - rainforest - sieved litter
QM	S96034	paratypes	gayundah	2M + 1F	Gayundah Creek - Hinchinbrook Island	Qld	-18.3664	146.2192	500m	QM database	10	10	11	1984	V. Davies + G. Thompson + J. Gallon	QM berlesate 668 - rainforest - sieved litter
QM	S96029	holotype	gayundah	1M + 1F	Gayundah Creek - Hinchinbrook Island	Qld	-18.3664	146.2192	500m	QM database	10	11	11	1984	V. Davies + G. Thompson + J. Gallon	QM berlesate 664 - rainforest - sieved litter
QM	S96035	paratypes	gayundah	4M + 2F	Gayundah Creek - Hinchinbrook Island	Qld	-18.3664	146.2192	500m	QM database	10	11	11	1984	V. Davies + G. Thompson + J. Gallon	QM berlesate 664 - rainforest - sieved litter
QM	S96036	paratypes	gayundah	3M + 4F + 8 juv	Gayundah Creek - Hinchinbrook Island	Qld	-18.36	146.2258	500m	QM database	80	12	11	1984	G. Monteith + V. Davies + G. Thompson + J. Gallon	QM berlesate 669 - rainforest - sieved litter
QM	S96037	paratypes	gayundah	1F + 1 juv	Gayundah Creek - Hinchinbrook Island	Qld	-18.36	146.2258	500m	QM database	80	12	11	1984	G. Monteith + G. Thompson
QM	S96038	paratypes	gayundah	3M	Gayundah Creek - Hinchinbrook Island	Qld	-18.3664	146.2192	500m	QM database	10	14	11	1984	V. Davies + J. Gallon	7-14 Nov 1984
QM	S96039	paratypes	gayundah	3M + 3F + 3 juv	Gayundah Creek - Hinchinbrook Island	Qld	-18.3664	146.2192	500m	QM database	10	15	11	1984	G. Monteith + G. Thompson + D. Cook	7-15 Nov 1984
QM	S96041		hahnensis	1F	Graham Range	Qld	-17.2733	145.9661	500m	QM database	550	1	11	1995	G. Monteith	pyrethrum - trees and logs
QM	S96042		hahnensis	1M	Mossman Bluff track - 9 km W of Mossman	Qld	-16.4644	145.2867	500m	QM database	1000	24	12	1989	G. Monteith + G. Thompson	22-24 Dec 1989 - pitfall trap
QM	S96043		hahnensis	1M + 1 juv	10 km N of Mt Lewis	Qld	-16.4914	145.2528	500m	QM database	1100	25	11	1990	G. Monteith + G. Thompson + D. Cook + R. Sheridan + H. Janetzki
QM	S37591		hahnensis	1M + 1F	Mt Misery road	Qld	-15.8775	145.2161	500m	QM database	730	2	1	1991	ANZSES personnel	pyrethrum knockdown
QM	S38960		hahnensis	2M	Graham Range	Qld	-17.2733	145.9661	500m	QM database	550	9	12	1995	G. Monteith + G. Thompson + D. Cook	8-9 Dec 1995
QM	S96044		hahnensis	1M	Mt Finnigan - 37 km S of Cooktown	Qld	-15.8147	145.2744	500m	QM database	850-1100	22	4	1982	G. Monteith + D. Yeates + D. Cook	rainforest
QM	S96040	holotype	hahnensis	1M	Hahn Tableland - N end	Qld	-16.8097	145.1814	500m	QM database	950-1000	14	12	1995	G. Monteith + G. Thompson + D. Cook	11-14 Dec 1995 - rainforest
QM	S38962	paratypes	hahnensis	9M + 6F	Hahn Tableland - N end	Qld	-16.8097	145.1814	500m	QM database	950-1000	14	12	1995	G. Monteith + G. Thompson + D. Cook	11-14 Dec 1995 - rainforest
ANIC	64-000338		hahnensis	1M	Windsor Tableland - 1.2 km past barracks	Qld	-16.2528	145.0417	500m	QM database	1060	8	2	1998	G. Monteith + D. Cook	ANIC berlesate 1831
AM	KS107965	holotype	johnsi	1M	Mt Aggie	NSW	-35.45	148.7667	5km	label data		24	8	1966	P.M. Johns	5000 ft - snow sclerophyll
AM	KS94156	paratypes	johnsi	12M + 12F	Mt Aggie	NSW	-35.45	148.7667	5km	label data		24	8	1966	P.M. Johns	5000 ft - snow sclerophyll
QM	S96045	holotype	kerensis	1M	Bellenden Ker Range - summit TV station	Qld	-17.2639	145.8539	100m	Mesibov (2012)	1550	31	10	1981	QM personnel + Earthwatch personnel	25-31 Oct 1981
QM	S96046	paratypes	kerensis	2M + 1F	Bellenden Ker Range - summit TV station	Qld	-17.2639	145.8539	100m	Mesibov (2012)	1550	31	10	1981	QM personnel + Earthwatch personnel	25-31 Oct 1981
QM	S96047	paratypes	kerensis	3M	Bellenden Ker Range - summit TV station	Qld	-17.2639	145.8539	100m	Mesibov (2012)	1550	7	11	1981	QM personnel + Earthwatch personnel	1-7 Nov 1981
QM	S96048	paratypes	kerensis	2M	Bellenden Ker Range - summit TV station	Qld	-17.2639	145.8539	100m	Mesibov (2012)	1550	7	11	1981	QM personnel + Earthwatch personnel	1-7 Nov 1981 - QM berlesate 338 - rainforest - sieved litter
QM	S96052		kirrama	1M + 2F	Mt Hosie - Kirrama Range	Qld	-18.2081	145.7781	500m	QM database	800	10	12	1986	G. Monteith + G. Thompson
QM	S96053		kirrama	2M	Mt Hosie - Kirrama Range	Qld	-18.2081	145.7781	500m	QM database	930	11	12	1986	G. Monteith + G. Thompson	QM berlesate 733 - rainforest - sieved litter
QM	S96050	paratypes	kirrama	2M + 2F	Mt Pershouse - Kirrama Range	Qld	-18.225	145.795	500m	QM database		12	12	1986	G. Monteith + G. Thompson	QM berlesate 735 - rainforest - sieved litter
QM	S96049	holotype	kirrama	1M	Mt Pershouse - Kirrama Range	Qld	-18.225	145.795	500m	QM database		12	12	1986	G. Monteith + G. Thompson	QM berlesate 734 - rainforest - sieved litter
QM	S96051	paratypes	kirrama	4M + 1F + 1 juv	Mt Pershouse - Kirrama Range	Qld	-18.225	145.795	500m	QM database		12	12	1986	G. Monteith + G. Thompson	QM berlesate 734 - rainforest - sieved litter
QM	S96054	holotype	millaa	1M	Mt Fisher - 7 km SW of Millaa Millaa - Whiteing Road	Qld	-17.5656	145.5631	500m	QM database	1200	5	5	1983	G. Monteith + D. Yeates	QM berlesate 583 - rainforest - moss on rocks and logs
QM	S96055	paratypes	millaa	1M + 1 juv	Mt Fisher - 7 km SW of Millaa Millaa - Whiteing Road	Qld	-17.5656	145.5631	500m	QM database	1200	5	5	1983	G. Monteith + D. Yeates	QM berlesate 583 - rainforest - moss on rocks and logs
NMV	K-11889	paratypes	morwellensis	1M	E of Churchill	Vic	-38.3275	146.4664	25m	GPS	190	31	7	2006	R. Mesibov
NMV	K-11890	paratypes	morwellensis	1F	E of Churchill	Vic	-38.3275	146.4664	25m	GPS	190	31	7	2006	R. Mesibov
NMV	K-11887	holotype	morwellensis	1M	Fosters Gully - Morwell National Park	Vic	-38.3614	146.3889	25m	GPS	170	31	7	2006	R. Mesibov
NMV	K-11888	paratype	morwellensis	1F	Fosters Gully - Morwell National Park	Vic	-38.3614	146.3889	25m	GPS	170	31	7	2006	R. Mesibov
QM	S96059		parapholeus	1F	21 km S of Atherton	Qld	-17.4447	145.4764	500m	QM database	1000	5	11	1983	D. Yeates + G. Thompson	QM berlesate 616 - rainforest - sieved litter
QM	S96060		parapholeus	3M + 1F	21 km S of Atherton	Qld	-17.4447	145.4764	500m	QM database	1000	5	11	1983	D. Yeates + G. Thompson	QM berlesate 617 - rainforest - sieved litter
QM	S96056	holotype	parapholeus	1M	Tower near The Crater	Qld	-17.4564	145.4867	500m	QM database	1230	23	11	1994	G. Monteith	QM berlesate 878 - rainforest - sieved litter - ex S46994
QM	S96057	paratypes	parapholeus	12M + 4F +2 juv	Tower near The Crater	Qld	-17.4564	145.4867	500m	QM database	1230	23	11	1994	G. Monteith	QM berlesate 878 - rainforest - sieved litter - ex S46994
QM	S96058	paratypes	parapholeus	1M + 2F	Tower S of Crater National Park	Qld	-17.4564	145.4867	500m	QM database	1230	16	5	1995	G. Monteith	QM berlesate 886 - rainforest - stick brushing
QM	S96061		parapholeus	1M + 1F	Mt Fisher - Kjellberg Road	Qld	-17.5428	145.5586	500m	QM database	1100	18	5	1995	G. Monteith	QM berlesate 892 - rainforest - sieved litter
QM	S96062		parapholeus	16M + 5F + 4 juv	Mt Murray Prior	Qld	-16.9331	145.8497	500m	QM database	770	30	10	1995	G. Monteith	QM berlesate 894 - rainforest - sieved litter
ANIC	64-000339		parapholeus	1M	27 km S of Atherton - Longlands Gap Road	Qld	-17.4667	145.4833	2km	ANIC database		11	11	1969	J.G. Brooks	ANIC berlesate 169 - leaf mould - rainforest
QM	S96065		quintanus	1M + 2F + 1 juv	North Bell Peak via Gordonvale	Qld	-17.0886	145.8789	500m	QM database	900	16	9	1981	G. Monteith + D. Cook	QM berlesate 300 - rainforest - sieved litter and moss
QM	S96066	paratypes	quintanus	3M	Bellenden Ker Range - cable tower 3	Qld	-17.2672	145.87	100m	Mesibov (2012)	1020	24	10	1981	QM personnel + Earthwatch personnel	17-24 Oct 1981
QM	S96063	holotype	quintanus	1M	Bellenden Ker Range - cable tower 5	Qld	-17.2678	145.8833	100m	Mesibov (2012)	500	24	10	1981	QM personnel + Earthwatch personnel	17-24 Oct 1981
QM	S96064	paratypes	quintanus	4M + 4F	Bellenden Ker Range - cable tower 5	Qld	-17.2678	145.8833	100m	Mesibov (2012)	500	24	10	1981	QM personnel + Earthwatch personnel	17-24 Oct 1981
QM	S96067	paratypes	quintanus	2M	Bellenden Ker Range - cableway base station	Qld	-17.2683	145.9	100m	Mesibov (2012)	110	31	10	1981	QM personnel + Earthwatch personnel	25-31 Oct 1981
QM	S96068	paratypes	quintanus	1M + 1F + 3 juv	Bellenden Ker Range - 1 km S of cable tower 6	Qld	-17.2758	145.8875	100m	Mesibov (2012)	500	31	10	1981	QM personnel + Earthwatch personnel	25-31 Oct 1981 - QM berlesate 321 - rainforest - sieved litter
QM	S96069		quintanus	1M	Massey Range	Qld	-17.2625	145.8183	500m	QM database	1250	10	10	1991	G. Monteith + H. Janetzki	QM berlesate 853 - rainforest - sieved litter
QM	S96070		quintanus	1M + 2F	Tower near The Crater	Qld	-17.4564	145.4867	500m	QM database	1230	23	11	1994	G. Monteith	QM berlesate 878 - rainforest - sieved litter - ex S46994
QM	S96071		quintanus	2M + 1F	Mt Fisher - Kjellberg Road	Qld	-17.5428	145.5586	500m	QM database	1100	18	5	1995		QM berlesate 892 - rainforest - sieved litter
QM	S96072		quintanus	2M	Graham Range	Qld	-17.2733	145.9661	500m	QM database	550	1	11	1995	G. Monteith	QM berlesate 895 - rainforest - sieved litter
QM	S96073	paratypes	quintanus	2M + 1F	Bellenden Ker Range - cableway base station	Qld	-17.2683	145.9	100m	Mesibov (2012)	110	31	10	1981	QM personnel + Earthwatch personnel	25-31 Oct 1981 - QM berlesate 309 - rainforest - stick brushings
QM	S96074	paratypes	quintanus	1M + 1F + 1 juv	Bellenden Ker Range - 1 km S of cable tower 6	Qld	-17.2758	145.8875	100m	Mesibov (2012)	500	24	10	1981	QM personnel + Earthwatch personnel	17-24 Oct 1981 - QM berlesate 319 - rainforest - sieved litter
ANIC	64-000340		quintanus	1M	Bartle Frere Track - 17 km E of Malanda [label incorrectly gives 'E']	Qld	-17.3825	145.7792	500m	QM database	1200	8	12	1988	G. Monteith + G. Thompson	QM berlesate 815 - rainforest - sieved litter [label incorrectly gives '1989']
QM	S96077		sagma	1M	2.5 km N of Mt Lewis via Julatten	Qld	-16.5636	145.2642	500m	QM database	1040	3	11	1983	D. Yeates + G. Thompson	QM berlesate 611 - rainforest - sieved litter
QM	S96078		sagma	1M + 1F + 1 juv	2 km SE of Mt Spurgeon via Mt Carbine	Qld	-16.4547	145.2072	500m	QM database	1100	20	12	1988	G. Monteith + G. Thompson	QM berlesate 825 - rainforest - sieved litter
QM	S96079		sagma	4M + 1F	Davies Creek Road	Qld	-17.0425	145.6142	500m	QM database	750	17	12	1989	G. Monteith + G. Thompson	QM berlesate 836 - rainforest - sieved litter
QM	S96080		sagma	2M + 2F	Davies Creek Road	Qld	-17.0425	145.6142	500m	QM database	750	17	12	1989	G. Monteith + G. Thompson	QM berlesate 841 - rainforest - sieved litter
QM	S96081		sagma	1M + 6F + 1 juv	Mt Formartine South	Qld	-16.73	145.6125	500m	QM database	700	24	11	1990	G. Monteith + G. Thompson	QM berlesate 848 - rainforest - sieved litter
QM	S96082		sagma	6M + 4F	Mt Halcyon	Qld	-16.0544	145.4211	500m	QM database	870	24	11	1993	G. Monteith + H. Janetzki	QM berlesate 864 - rainforest - sieved litter
QM	S96083		sagma	5M + 1F	Isley Hills	Qld	-17.0478	145.6903	500m	QM database	1050	1	12	1993	G. Monteith + H. Janetzki	QM berlesate 866 - rainforest - sieved litter and moss
QM	S96075	holotype	sagma	1M	Saddle Mountain - summit	Qld	-16.8197	145.6617	500m	QM database	650	21	11	1994	G. Monteith	QM berlesate 877 - rainforest - sieved litter
QM	S96076	paratypes	sagma	6M + 1F + 1 juv	Saddle Mountain - summit	Qld	-16.8197	145.6617	500m	QM database	650	21	11	1994	G. Monteith	QM berlesate 877 - rainforest - sieved litter
QM	S46128		sagma	1M + 1F + 2 juv	Mt Spurgeon - summit	Qld	-16.4394	145.2	500m	QM database	1300	22	11	1997	G. Monteith	QM berlesate 956 - rainforest - sieved litter
QM	S96084		sagma	1M	Mt Formartine South - 10 km N of Kuranda	Qld	-16.73	145.6125	500m	QM database	700	24	11	1990	G. Monteith + G. Thompson	pitfall traps - 23-24 Nov 1990
QM	S96085		sagma	1M	Mt Demi - 7.0 km S of Mossman	Qld	-16.4983	145.3203	500m	QM database	900-1000	26	4	1983	G. Monteith + D. Yeates	QM berlesate 546 - rainforest - litter
QM	S96086		sagma	1M	Lambs Head - 10 km W of Edmonton - campsite	Qld	-17.0231	145.6425	500m	QM database	1200	12	12	1989	G. Monteith + G. Thompson + H. Janetzki	QM berlesate 835 - rainforest - litter
QM	S96087		sagma	1M + 1F	Lambs Head - 10 km W of Edmonton	Qld	-17.0231	145.6425	500m	QM database	1200	8	1	1990	G. Monteith + G. Thompson + H. Janetzki	10 Dec 1989 - 8 Jan 1990 - rainforest pitfalls
ANIC	64-000341		sagma	1M	Mt Lewis	Qld	-16.5833	145.2833	1km	label data	960	30	10	1976	R.W. Taylor + T.A. Weir	ANIC berlesate 545 - rainforest
ANIC	64-000342		sagma	4M	Mt Tiptree	Qld	-17.05	145.6167	1km	label data		13	7	1984	B. Halliday	ANIC berlesate 1006 - rainforest - leaf litter
ANIC	64-000343		sagma	5M	2 km N by E of Mt Tiptree	Qld	-17.05	145.6167	1km	label data		1	4	1984	A. Calder + T.A. Weir	ANIC berlesate 950 - rainforest
QM	S35882		sagma	1M	3 km S of Mt Spurgeon	Qld	-16.4664	145.2006	500m	QM database	1140	23	11	1997	G. Monteith + D. Cook + C. Burwell	19-23 Nov 1997 - sclerophyll forest
AM	KS107964		steeli	7M + 4F + 1 juv	Knights Hill	NSW	-34.6186	150.7106	25m	GPS	720	14	5	2009	R. Mesibov + T. Moule
MCG	not known	holotype	steeli	1F	Avoca	NSW	-34.615	150.485	5km	Geoscience Australia gazetteer					T. Steel	before 1910
QM	S96090	paratypes	summus	2M	Mt Bartle Frere - S peak - summit	Qld	-17.4008	145.8167	500m	QM database	1620	8	11	1981	QM personnel + Earthwatch personnel	6-8 Nov 1981 - QM berlesate 359 - rainforest - sieved litter
QM	S96088	holotype	summus	1M	Mt Bartle Frere - centre peak ridge	Qld	-17.3908	145.8092	500m	QM database	1400-1500	8	11	1981	QM personnel + Earthwatch personnel	7-8 Nov 1981 - QM berlesate 358 - rainforest - sieved litter
QM	S96091	paratypes	summus	2M + 2F + 1 juv	Mt Bartle Frere - centre peak ridge	Qld	-17.3908	145.8092	500m	QM database	1400-1500	8	11	1981	QM personnel + Earthwatch personnel	7-8 Nov 1981 - QM berlesate 358 - rainforest - sieved litter
QM	S96089	paratype	summus	1F	Mt Bartle Frere - S peak - summit	Qld	-17.4008	145.8167	500m	QM database	1620	8	11	1981	QM personnel + Earthwatch personnel	6-8 Nov 1981 - QM berlesate 354 - rainforest - sieved litter
QM	S96092	paratypes	summus	2F	Mt Bartle Frere - top camp	Qld	-17.3964	145.8147	500m	QM database	1500	29	11	1998	G. Monteith	pyrethrum knockdown
QM	S96095		yuccabinensis	2M + 2F	Kirrama Range	Qld	-18.2158	145.7875	500m	QM database	700	9	12	1986	G. Monteith + G. Thompson	QM berlesate 730 - rainforest - sieved litter
QM	S96093	holotype	yuccabinensis	1M	near Yuccabine Creek - Kirrama Range	Qld	-18.2058	145.7631	500m	QM database	700	10	12	1986	G. Monteith + G. Thompson	QM berlesate 732 - rainforest - sieved litter
QM	S96094	paratypes	yuccabinensis	3M + 7F + 1 juv	near Yuccabine Creek - Kirrama Range	Qld	-18.2058	145.7631	500m	QM database	700	10	12	1986	G. Monteith + G. Thompson	QM berlesate 732 - rainforest - sieved litter
QM	S96096		yuccabinensis	3M	Mt Hosie - Kirrama Range	Qld	-18.2081	145.7781	500m	QM database	930	11	12	1986	G. Monteith + G. Thompson	QM berlesate 733 - rainforest - sieved litter
QM	S96097		yuccabinensis	1M + 1F + 1 juv	Mt Macalister - Cardwell Range	Qld	-18.3044	145.9422	500m	QM database	700	20	12	1986	G. Monteith + G. Thompson	QM berlesate 741 - moss on trees and rocks
QM	S96098		yuccabinensis	3M + 2F	Mt Macalister - Cardwell Range	Qld	-18.3044	145.9422	500m	QM database	1000	20	12	1986	G. Monteith + G. Thompson	QM berlesate 739 - rainforest - sieved litter
QM	S96099		yuccabinensis	1F	Mt Macalister - Cardwell Range	Qld	-18.3044	145.9422	500m	QM database	900	15	1	1987	S. Hamlet	QM berlesate 757 - rainforest - sieved litter
